# Supplementary material for: Performance of SNP barcodes to determine genetic diversity and population structure of Plasmodium falciparum in Africa
Source: Front Genet. 2023 Jun 1;14:1071896. doi: 10.3389/fgene.2023.1071896 (PMC10267394; doi:10.3389/fgene.2023.1071896)
Supplement: Supplementary file 1 [file DataSheet4.CSV]

Study Population	Locus 1	Locus 2	rbarD	pvalue	pvalue >= 0.05
Basse 2014	Pf3D7_01_v3_353274	Pf3D7_04_v3_1032592	0.149194991	0.024	P < 0.05
Basse 2014	Pf3D7_01_v3_353274	Pf3D7_06_v3_410695	0.189155185	0.026	P < 0.05
Basse 2014	Pf3D7_01_v3_353274	Pf3D7_08_v3_476310	0.111170733	0.035	P < 0.05
Basse 2014	Pf3D7_01_v3_353274	Pf3D7_11_v3_185093	0.149194991	0.025	P < 0.05
Basse 2014	Pf3D7_01_v3_353274	Pf3D7_14_v3_1757603	0.151883453	0.008	P < 0.05
Basse 2014	Pf3D7_01_v3_537427	Pf3D7_03_v3_751533	0.087245855	0.045	P < 0.05
Basse 2014	Pf3D7_01_v3_537427	Pf3D7_11_v3_769994	0.079650029	0.043	P < 0.05
Basse 2014	Pf3D7_01_v3_537427	Pf3D7_14_v3_1199242	0.114014969	0.025	P < 0.05
Basse 2014	Pf3D7_02_v3_217337	Pf3D7_12_v3_262202	0.180604528	0.028	P < 0.05
Basse 2014	Pf3D7_02_v3_217337	Pf3D7_13_v3_2573828	0.293546366	0.019	P < 0.05
Basse 2014	Pf3D7_02_v3_322398	Pf3D7_04_v3_386187	0.158389765	0.012	P < 0.05
Basse 2014	Pf3D7_02_v3_322398	Pf3D7_05_v3_118209	0.154478563	0.011	P < 0.05
Basse 2014	Pf3D7_02_v3_322398	Pf3D7_11_v3_281726	0.120564884	0.025	P < 0.05
Basse 2014	Pf3D7_02_v3_322398	Pf3D7_12_v3_1156135	0.194977986	0.007	P < 0.05
Basse 2014	Pf3D7_02_v3_322398	Pf3D7_13_v3_2573828	0.314734915	0.002	P < 0.05
Basse 2014	Pf3D7_02_v3_660994	Pf3D7_04_v3_462711	0.112755456	0.046	P < 0.05
Basse 2014	Pf3D7_02_v3_660994	Pf3D7_04_v3_989912	0.14929196	0.03	P < 0.05
Basse 2014	Pf3D7_03_v3_442947	Pf3D7_07_v3_420925	0.143361136	0.045	P < 0.05
Basse 2014	Pf3D7_03_v3_442947	Pf3D7_07_v3_1233830	0.143361136	0.048	P < 0.05
Basse 2014	Pf3D7_03_v3_442947	Pf3D7_09_v3_492627	0.180604528	0.042	P < 0.05
Basse 2014	Pf3D7_03_v3_442947	Pf3D7_10_v3_1385894	0.120564884	0.031	P < 0.05
Basse 2014	Pf3D7_03_v3_751533	Pf3D7_14_v3_3017749	0.152578315	0.022	P < 0.05
Basse 2014	Pf3D7_03_v3_825800	Pf3D7_11_v3_185093	0.213401362	0.017	P < 0.05
Basse 2014	Pf3D7_04_v3_300851	Pf3D7_11_v3_281726	0.340171996	0.003	P < 0.05
Basse 2014	Pf3D7_04_v3_386187	Pf3D7_05_v3_118209	0.215949741	0.024	P < 0.05
Basse 2014	Pf3D7_04_v3_386187	Pf3D7_12_v3_1156135	0.206144701	0.001	P < 0.05
Basse 2014	Pf3D7_04_v3_386187	Pf3D7_13_v3_2573828	0.242998465	0.024	P < 0.05
Basse 2014	Pf3D7_04_v3_462711	Pf3D7_04_v3_487211	0.164334823	0.008	P < 0.05
Basse 2014	Pf3D7_04_v3_462711	Pf3D7_07_v3_704373	0.151163311	0.015	P < 0.05
Basse 2014	Pf3D7_04_v3_462711	Pf3D7_14_v3_1757603	0.11224939	0.041	P < 0.05
Basse 2014	Pf3D7_04_v3_487211	Pf3D7_07_v3_704373	0.246438798	0.008	P < 0.05
Basse 2014	Pf3D7_04_v3_487211	Pf3D7_11_v3_1802201	0.418833781	0.002	P < 0.05
Basse 2014	Pf3D7_04_v3_802705	Pf3D7_04_v3_1097123	0.150896237	0.01	P < 0.05
Basse 2014	Pf3D7_04_v3_802705	Pf3D7_07_v3_1268573	0.243614464	0.003	P < 0.05
Basse 2014	Pf3D7_04_v3_802705	Pf3D7_09_v3_1111201	0.087850182	0.036	P < 0.05
Basse 2014	Pf3D7_04_v3_802705	Pf3D7_12_v3_1131606	0.194977986	0.005	P < 0.05
Basse 2014	Pf3D7_04_v3_989912	Pf3D7_07_v3_488471	0.110186926	0.032	P < 0.05
Basse 2014	Pf3D7_04_v3_989912	Pf3D7_13_v3_1970443	0.110186926	0.043	P < 0.05
Basse 2014	Pf3D7_04_v3_1032592	Pf3D7_07_v3_1256331	0.196494949	0.013	P < 0.05
Basse 2014	Pf3D7_04_v3_1032592	Pf3D7_10_v3_113265	0.113303366	0.021	P < 0.05
Basse 2014	Pf3D7_04_v3_1032592	Pf3D7_10_v3_317581	0.113553814	0.026	P < 0.05
Basse 2014	Pf3D7_04_v3_1097123	Pf3D7_06_v3_1184506	0.151345307	0.011	P < 0.05
Basse 2014	Pf3D7_04_v3_1097123	Pf3D7_06_v3_1206498	0.29723006	0.001	P < 0.05
Basse 2014	Pf3D7_04_v3_1097123	Pf3D7_07_v3_455974	0.151345307	0.011	P < 0.05
Basse 2014	Pf3D7_04_v3_1097123	Pf3D7_08_v3_1100058	0.079830355	0.046	P < 0.05
Basse 2014	Pf3D7_04_v3_1097123	Pf3D7_09_v3_492627	0.079830355	0.041	P < 0.05
Basse 2014	Pf3D7_04_v3_1097123	Pf3D7_13_v3_2573828	0.087850182	0.04	P < 0.05
Basse 2014	Pf3D7_04_v3_1097123	Pf3D7_14_v3_1458378	0.112031418	0.035	P < 0.05
Basse 2014	Pf3D7_04_v3_1097123	Pf3D7_14_v3_3017749	0.112726018	0.033	P < 0.05
Basse 2014	Pf3D7_04_v3_1136990	Pf3D7_06_v3_937752	0.117266426	0.014	P < 0.05
Basse 2014	Pf3D7_04_v3_1136990	Pf3D7_10_v3_113265	0.116507484	0.022	P < 0.05
Basse 2014	Pf3D7_04_v3_1136990	Pf3D7_11_v3_1802201	0.396848228	0.001	P < 0.05
Basse 2014	Pf3D7_04_v3_1136990	Pf3D7_12_v3_83177	0.116507484	0.018	P < 0.05
Basse 2014	Pf3D7_04_v3_1136990	Pf3D7_13_v3_1233218	0.170825854	0.04	P < 0.05
Basse 2014	Pf3D7_05_v3_118209	Pf3D7_14_v3_1458378	0.154478563	0.01	P < 0.05
Basse 2014	Pf3D7_05_v3_385372	Pf3D7_08_v3_1100058	0.112157859	0.034	P < 0.05
Basse 2014	Pf3D7_05_v3_385372	Pf3D7_10_v3_336274	0.125799363	0.049	P < 0.05
Basse 2014	Pf3D7_06_v3_154779	Pf3D7_14_v3_1757603	0.094864011	0.045	P < 0.05
Basse 2014	Pf3D7_06_v3_410695	Pf3D7_12_v3_262202	0.232578106	0.013	P < 0.05
Basse 2014	Pf3D7_06_v3_410695	Pf3D7_13_v3_2573828	0.242998465	0.031	P < 0.05
Basse 2014	Pf3D7_06_v3_593826	Pf3D7_07_v3_455974	0.244904319	0.003	P < 0.05
Basse 2014	Pf3D7_06_v3_593826	Pf3D7_07_v3_1066647	0.218216423	0.029	P < 0.05
Basse 2014	Pf3D7_06_v3_593826	Pf3D7_08_v3_1310910	0.22190692	0.021	P < 0.05
Basse 2014	Pf3D7_06_v3_593826	Pf3D7_13_v3_1970443	0.140399075	0.036	P < 0.05
Basse 2014	Pf3D7_06_v3_1184506	Pf3D7_06_v3_1206498	0.19530135	0.004	P < 0.05
Basse 2014	Pf3D7_06_v3_1184506	Pf3D7_07_v3_488471	0.244904319	0.003	P < 0.05
Basse 2014	Pf3D7_06_v3_1184506	Pf3D7_10_v3_1300117	0.11211083	0.039	P < 0.05
Basse 2014	Pf3D7_06_v3_1206498	Pf3D7_07_v3_455974	0.112348857	0.025	P < 0.05
Basse 2014	Pf3D7_06_v3_1206498	Pf3D7_08_v3_1100058	0.197687247	0.007	P < 0.05
Basse 2014	Pf3D7_06_v3_1206498	Pf3D7_11_v3_683965	0.069529798	0.023	P < 0.05
Basse 2014	Pf3D7_06_v3_1206498	Pf3D7_12_v3_2046741	0.19530135	0.004	P < 0.05
Basse 2014	Pf3D7_06_v3_1206498	Pf3D7_13_v3_2573828	0.125157537	0.015	P < 0.05
Basse 2014	Pf3D7_06_v3_1206498	Pf3D7_14_v3_3017749	0.244642857	0.005	P < 0.05
Basse 2014	Pf3D7_07_v3_420925	Pf3D7_07_v3_1256331	0.196494949	0.022	P < 0.05
Basse 2014	Pf3D7_07_v3_420925	Pf3D7_13_v3_1233218	0.144650592	0.032	P < 0.05
Basse 2014	Pf3D7_07_v3_455974	Pf3D7_07_v3_616673	0.114463498	0.031	P < 0.05
Basse 2014	Pf3D7_07_v3_455974	Pf3D7_08_v3_476310	0.11211083	0.029	P < 0.05
Basse 2014	Pf3D7_07_v3_455974	Pf3D7_08_v3_1100058	0.151302122	0.006	P < 0.05
Basse 2014	Pf3D7_07_v3_455974	Pf3D7_10_v3_336274	0.220796282	0.003	P < 0.05
Basse 2014	Pf3D7_07_v3_488471	Pf3D7_13_v3_1970443	0.234263543	0.008	P < 0.05
Basse 2014	Pf3D7_07_v3_488471	Pf3D7_14_v3_1458378	0.114014969	0.029	P < 0.05
Basse 2014	Pf3D7_07_v3_616673	Pf3D7_08_v3_476310	0.149839075	0.022	P < 0.05
Basse 2014	Pf3D7_07_v3_616673	Pf3D7_13_v3_210367	0.189155185	0.007	P < 0.05
Basse 2014	Pf3D7_07_v3_704373	Pf3D7_09_v3_1111201	0.143361136	0.039	P < 0.05
Basse 2014	Pf3D7_07_v3_704373	Pf3D7_10_v3_1385894	0.078622023	0.041	P < 0.05
Basse 2014	Pf3D7_07_v3_704373	Pf3D7_14_v3_1757603	0.11281069	0.026	P < 0.05
Basse 2014	Pf3D7_07_v3_1066647	Pf3D7_13_v3_1970443	0.218216423	0.021	P < 0.05
Basse 2014	Pf3D7_07_v3_1233830	Pf3D7_12_v3_262202	0.295003738	0.002	P < 0.05
Basse 2014	Pf3D7_07_v3_1256331	Pf3D7_12_v3_1131606	0.094864011	0.044	P < 0.05
Basse 2014	Pf3D7_07_v3_1268573	Pf3D7_09_v3_492627	0.153238949	0.006	P < 0.05
Basse 2014	Pf3D7_07_v3_1268573	Pf3D7_09_v3_1111201	0.087850182	0.03	P < 0.05
Basse 2014	Pf3D7_07_v3_1268573	Pf3D7_10_v3_631276	0.113303366	0.02	P < 0.05
Basse 2014	Pf3D7_07_v3_1268573	Pf3D7_12_v3_1131606	0.297441393	0.001	P < 0.05
Basse 2014	Pf3D7_07_v3_1268573	Pf3D7_14_v3_3017749	0.112726018	0.037	P < 0.05
Basse 2014	Pf3D7_08_v3_476310	Pf3D7_11_v3_185093	0.111170733	0.044	P < 0.05
Basse 2014	Pf3D7_08_v3_476310	Pf3D7_11_v3_281726	0.196836405	0.014	P < 0.05
Basse 2014	Pf3D7_08_v3_1100058	Pf3D7_10_v3_113265	0.079830355	0.043	P < 0.05
Basse 2014	Pf3D7_08_v3_1100058	Pf3D7_10_v3_317581	0.153637371	0.014	P < 0.05
Basse 2014	Pf3D7_08_v3_1100058	Pf3D7_12_v3_529418	0.114481926	0.017	P < 0.05
Basse 2014	Pf3D7_08_v3_1291124	Pf3D7_10_v3_317581	0.117266426	0.015	P < 0.05
Basse 2014	Pf3D7_08_v3_1291124	Pf3D7_11_v3_1752894	0.082712562	0.046	P < 0.05
Basse 2014	Pf3D7_08_v3_1291124	Pf3D7_14_v3_1458378	0.154478563	0.015	P < 0.05
Basse 2014	Pf3D7_08_v3_1310910	Pf3D7_12_v3_1761565	0.26685758	0.025	P < 0.05
Basse 2014	Pf3D7_09_v3_492627	Pf3D7_10_v3_317581	0.080220912	0.045	P < 0.05
Basse 2014	Pf3D7_09_v3_492627	Pf3D7_12_v3_2046741	0.07790663	0.044	P < 0.05
Basse 2014	Pf3D7_09_v3_1111201	Pf3D7_10_v3_113265	0.087850182	0.044	P < 0.05
Basse 2014	Pf3D7_09_v3_1111201	Pf3D7_12_v3_529418	0.125157537	0.012	P < 0.05
Basse 2014	Pf3D7_10_v3_113265	Pf3D7_13_v3_1970443	0.080763155	0.041	P < 0.05
Basse 2014	Pf3D7_10_v3_317581	Pf3D7_11_v3_1752894	0.111666667	0.023	P < 0.05
Basse 2014	Pf3D7_10_v3_336274	Pf3D7_11_v3_185093	0.196494949	0.023	P < 0.05
Basse 2014	Pf3D7_10_v3_631276	Pf3D7_12_v3_1131606	0.151883453	0.006	P < 0.05
Basse 2014	Pf3D7_10_v3_1300117	Pf3D7_11_v3_1752894	0.151904762	0.016	P < 0.05
Basse 2014	Pf3D7_10_v3_1385894	Pf3D7_13_v3_2161975	0.11281069	0.037	P < 0.05
Basse 2014	Pf3D7_11_v3_185093	Pf3D7_11_v3_281726	0.143361136	0.029	P < 0.05
Basse 2014	Pf3D7_11_v3_185093	Pf3D7_14_v3_1757603	0.078622023	0.043	P < 0.05
Basse 2014	Pf3D7_11_v3_281726	Pf3D7_14_v3_1757603	0.08479672	0.025	P < 0.05
Basse 2014	Pf3D7_11_v3_769994	Pf3D7_11_v3_1752894	0.081322742	0.031	P < 0.05
Basse 2014	Pf3D7_11_v3_769994	Pf3D7_13_v3_2161975	0.14684746	0.029	P < 0.05
Basse 2014	Pf3D7_11_v3_769994	Pf3D7_14_v3_1757603	0.079650029	0.045	P < 0.05
Basse 2014	Pf3D7_11_v3_1752894	Pf3D7_12_v3_114173	0.151904762	0.007	P < 0.05
Basse 2014	Pf3D7_11_v3_1752894	Pf3D7_13_v3_1233218	0.119281712	0.006	P < 0.05
Basse 2014	Pf3D7_11_v3_1802201	Pf3D7_12_v3_83177	0.164507193	0.009	P < 0.05
Basse 2014	Pf3D7_12_v3_114173	Pf3D7_13_v3_146745	0.244224666	0.002	P < 0.05
Basse 2014	Pf3D7_12_v3_262202	Pf3D7_13_v3_146745	0.11330759	0.017	P < 0.05
Basse 2014	Pf3D7_12_v3_1131606	Pf3D7_14_v3_1853594	0.154478563	0.015	P < 0.05
Basse 2014	Pf3D7_12_v3_1156135	Pf3D7_13_v3_2573828	0.164507193	0.009	P < 0.05
Basse 2014	Pf3D7_13_v3_210367	Pf3D7_13_v3_2573828	0.240557241	0.003	P < 0.05
Basse 2014	Pf3D7_13_v3_2161975	Pf3D7_14_v3_1458378	0.151883453	0.014	P < 0.05
Cape-Coast 2014	Pf3D7_01_v3_353274	Pf3D7_06_v3_593826	0.140612071	0.035	P < 0.05
Cape-Coast 2014	Pf3D7_01_v3_353274	Pf3D7_07_v3_1256331	0.188050121	0.033	P < 0.05
Cape-Coast 2014	Pf3D7_01_v3_353274	Pf3D7_10_v3_631276	0.170038683	0.043	P < 0.05
Cape-Coast 2014	Pf3D7_01_v3_537427	Pf3D7_11_v3_281726	0.119287138	0.03	P < 0.05
Cape-Coast 2014	Pf3D7_01_v3_537427	Pf3D7_13_v3_1233218	0.122882706	0.025	P < 0.05
Cape-Coast 2014	Pf3D7_01_v3_537427	Pf3D7_14_v3_1853594	0.099374521	0.04	P < 0.05
Cape-Coast 2014	Pf3D7_02_v3_217337	Pf3D7_07_v3_1256331	0.210921465	0.049	P < 0.05
Cape-Coast 2014	Pf3D7_02_v3_217337	Pf3D7_09_v3_1111201	0.180816588	0.023	P < 0.05
Cape-Coast 2014	Pf3D7_02_v3_217337	Pf3D7_10_v3_317581	0.049561634	0.029	P < 0.05
Cape-Coast 2014	Pf3D7_02_v3_217337	Pf3D7_11_v3_1752894	0.16415301	0.008	P < 0.05
Cape-Coast 2014	Pf3D7_02_v3_217337	Pf3D7_13_v3_1970443	0.068921297	0.03	P < 0.05
Cape-Coast 2014	Pf3D7_02_v3_322398	Pf3D7_07_v3_1268573	0.184663812	0.008	P < 0.05
Cape-Coast 2014	Pf3D7_02_v3_322398	Pf3D7_08_v3_501042	0.155225963	0.026	P < 0.05
Cape-Coast 2014	Pf3D7_02_v3_322398	Pf3D7_12_v3_1131606	0.080675454	0.04	P < 0.05
Cape-Coast 2014	Pf3D7_02_v3_322398	Pf3D7_13_v3_1970443	0.061359392	0.033	P < 0.05
Cape-Coast 2014	Pf3D7_03_v3_442947	Pf3D7_07_v3_704373	0.072615536	0.027	P < 0.05
Cape-Coast 2014	Pf3D7_03_v3_442947	Pf3D7_10_v3_631276	0.194124661	0.016	P < 0.05
Cape-Coast 2014	Pf3D7_03_v3_751533	Pf3D7_04_v3_1032592	0.164602621	0.002	P < 0.05
Cape-Coast 2014	Pf3D7_03_v3_751533	Pf3D7_08_v3_1291124	0.080675454	0.037	P < 0.05
Cape-Coast 2014	Pf3D7_03_v3_751533	Pf3D7_12_v3_2046741	0.108023585	0.003	P < 0.05
Cape-Coast 2014	Pf3D7_03_v3_825800	Pf3D7_04_v3_989912	0.10444119	0.024	P < 0.05
Cape-Coast 2014	Pf3D7_03_v3_825800	Pf3D7_04_v3_1032592	0.10961724	0.019	P < 0.05
Cape-Coast 2014	Pf3D7_03_v3_825800	Pf3D7_05_v3_385372	0.155077219	0.008	P < 0.05
Cape-Coast 2014	Pf3D7_04_v3_261971	Pf3D7_07_v3_1233830	0.10444119	0.023	P < 0.05
Cape-Coast 2014	Pf3D7_04_v3_261971	Pf3D7_13_v3_1233218	0.171653748	0.013	P < 0.05
Cape-Coast 2014	Pf3D7_04_v3_300851	Pf3D7_06_v3_410695	0.254229738	0.014	P < 0.05
Cape-Coast 2014	Pf3D7_04_v3_300851	Pf3D7_12_v3_83177	0.119875127	0.008	P < 0.05
Cape-Coast 2014	Pf3D7_04_v3_386187	Pf3D7_12_v3_262202	0.210921465	0.045	P < 0.05
Cape-Coast 2014	Pf3D7_04_v3_487211	Pf3D7_08_v3_501042	0.170038683	0.041	P < 0.05
Cape-Coast 2014	Pf3D7_04_v3_487211	Pf3D7_12_v3_529418	0.085971085	0.029	P < 0.05
Cape-Coast 2014	Pf3D7_04_v3_989912	Pf3D7_07_v3_488471	0.102773955	0.026	P < 0.05
Cape-Coast 2014	Pf3D7_04_v3_1032592	Pf3D7_10_v3_317581	0.1028689	0.024	P < 0.05
Cape-Coast 2014	Pf3D7_05_v3_118209	Pf3D7_07_v3_1256331	0.219174215	0.017	P < 0.05
Cape-Coast 2014	Pf3D7_05_v3_118209	Pf3D7_14_v3_3017749	0.081448028	0.03	P < 0.05
Cape-Coast 2014	Pf3D7_06_v3_154779	Pf3D7_08_v3_476310	0.066395186	0.045	P < 0.05
Cape-Coast 2014	Pf3D7_06_v3_154779	Pf3D7_12_v3_262202	0.328530261	0.021	P < 0.05
Cape-Coast 2014	Pf3D7_06_v3_154779	Pf3D7_14_v3_3124991	0.209485975	0.046	P < 0.05
Cape-Coast 2014	Pf3D7_06_v3_593826	Pf3D7_09_v3_1111201	0.214366659	0.006	P < 0.05
Cape-Coast 2014	Pf3D7_06_v3_593826	Pf3D7_12_v3_114173	0.081106122	0.023	P < 0.05
Cape-Coast 2014	Pf3D7_06_v3_593826	Pf3D7_14_v3_3124991	0.140612071	0.029	P < 0.05
Cape-Coast 2014	Pf3D7_06_v3_1184506	Pf3D7_06_v3_1206498	0.228453653	0.001	P < 0.05
Cape-Coast 2014	Pf3D7_06_v3_1184506	Pf3D7_12_v3_114173	0.159446795	0.005	P < 0.05
Cape-Coast 2014	Pf3D7_06_v3_1206498	Pf3D7_08_v3_1291124	0.079193388	0.032	P < 0.05
Cape-Coast 2014	Pf3D7_06_v3_1206498	Pf3D7_11_v3_1802201	0.181664491	0.012	P < 0.05
Cape-Coast 2014	Pf3D7_06_v3_1206498	Pf3D7_12_v3_114173	0.10480588	0.009	P < 0.05
Cape-Coast 2014	Pf3D7_06_v3_1206498	Pf3D7_12_v3_1156135	0.080267279	0.022	P < 0.05
Cape-Coast 2014	Pf3D7_06_v3_1206498	Pf3D7_13_v3_1233218	0.122882706	0.025	P < 0.05
Cape-Coast 2014	Pf3D7_07_v3_420925	Pf3D7_07_v3_1066647	0.156106646	0.01	P < 0.05
Cape-Coast 2014	Pf3D7_07_v3_455974	Pf3D7_13_v3_2161975	0.077296349	0.048	P < 0.05
Cape-Coast 2014	Pf3D7_07_v3_488471	Pf3D7_11_v3_185093	0.078011644	0.041	P < 0.05
Cape-Coast 2014	Pf3D7_07_v3_488471	Pf3D7_12_v3_529418	0.103499567	0.01	P < 0.05
Cape-Coast 2014	Pf3D7_07_v3_488471	Pf3D7_13_v3_1970443	0.079450448	0.03	P < 0.05
Cape-Coast 2014	Pf3D7_07_v3_704373	Pf3D7_13_v3_210367	0.079972902	0.029	P < 0.05
Cape-Coast 2014	Pf3D7_07_v3_1066647	Pf3D7_11_v3_683965	0.271009048	0.008	P < 0.05
Cape-Coast 2014	Pf3D7_07_v3_1066647	Pf3D7_13_v3_2161975	0.213483948	0.008	P < 0.05
Cape-Coast 2014	Pf3D7_07_v3_1256331	Pf3D7_08_v3_476310	0.068812146	0.033	P < 0.05
Cape-Coast 2014	Pf3D7_07_v3_1256331	Pf3D7_11_v3_1752894	0.133991487	0.02	P < 0.05
Cape-Coast 2014	Pf3D7_07_v3_1268573	Pf3D7_12_v3_1156135	0.079814824	0.028	P < 0.05
Cape-Coast 2014	Pf3D7_08_v3_476310	Pf3D7_09_v3_492627	0.059055722	0.047	P < 0.05
Cape-Coast 2014	Pf3D7_08_v3_501042	Pf3D7_12_v3_529418	0.135808654	0.003	P < 0.05
Cape-Coast 2014	Pf3D7_08_v3_501042	Pf3D7_14_v3_1458378	0.140612071	0.024	P < 0.05
Cape-Coast 2014	Pf3D7_08_v3_1100058	Pf3D7_10_v3_631276	0.19872811	0.003	P < 0.05
Cape-Coast 2014	Pf3D7_08_v3_1100058	Pf3D7_12_v3_2046741	0.078935959	0.04	P < 0.05
Cape-Coast 2014	Pf3D7_08_v3_1291124	Pf3D7_11_v3_1752894	0.103100867	0.018	P < 0.05
Cape-Coast 2014	Pf3D7_08_v3_1291124	Pf3D7_11_v3_1802201	0.073353647	0.045	P < 0.05
Cape-Coast 2014	Pf3D7_08_v3_1291124	Pf3D7_13_v3_210367	0.103315534	0.016	P < 0.05
Cape-Coast 2014	Pf3D7_08_v3_1310910	Pf3D7_12_v3_114173	0.103476997	0.014	P < 0.05
Cape-Coast 2014	Pf3D7_09_v3_492627	Pf3D7_09_v3_1111201	0.111588848	0.037	P < 0.05
Cape-Coast 2014	Pf3D7_09_v3_1111201	Pf3D7_13_v3_1970443	0.106884821	0.01	P < 0.05
Cape-Coast 2014	Pf3D7_10_v3_317581	Pf3D7_12_v3_529418	0.1028689	0.016	P < 0.05
Cape-Coast 2014	Pf3D7_10_v3_317581	Pf3D7_12_v3_1156135	0.078528674	0.031	P < 0.05
Cape-Coast 2014	Pf3D7_10_v3_631276	Pf3D7_12_v3_2046741	0.065072797	0.035	P < 0.05
Cape-Coast 2014	Pf3D7_10_v3_663199	Pf3D7_10_v3_1300117	0.133991487	0.015	P < 0.05
Cape-Coast 2014	Pf3D7_10_v3_663199	Pf3D7_13_v3_146745	0.188050121	0.045	P < 0.05
Cape-Coast 2014	Pf3D7_10_v3_663199	Pf3D7_13_v3_2161975	0.13952547	0.043	P < 0.05
Cape-Coast 2014	Pf3D7_10_v3_1300117	Pf3D7_13_v3_146745	0.10063714	0.043	P < 0.05
Cape-Coast 2014	Pf3D7_11_v3_185093	Pf3D7_13_v3_2161975	0.077296349	0.049	P < 0.05
Cape-Coast 2014	Pf3D7_11_v3_185093	Pf3D7_14_v3_3124991	0.10063714	0.037	P < 0.05
Cape-Coast 2014	Pf3D7_11_v3_683965	Pf3D7_13_v3_146745	0.170038683	0.038	P < 0.05
Cape-Coast 2014	Pf3D7_11_v3_769994	Pf3D7_13_v3_2161975	0.14142591	0.026	P < 0.05
Cape-Coast 2014	Pf3D7_11_v3_769994	Pf3D7_14_v3_3124991	0.203332843	0.023	P < 0.05
Cape-Coast 2014	Pf3D7_12_v3_83177	Pf3D7_14_v3_1757603	0.1028689	0.016	P < 0.05
Cape-Coast 2014	Pf3D7_12_v3_114173	Pf3D7_14_v3_1757603	0.078483245	0.038	P < 0.05
Cape-Coast 2014	Pf3D7_12_v3_529418	Pf3D7_14_v3_1458378	0.080259787	0.041	P < 0.05
Cape-Coast 2014	Pf3D7_12_v3_1156135	Pf3D7_14_v3_3124991	0.062388927	0.043	P < 0.05
Cape-Coast 2014	Pf3D7_12_v3_2046741	Pf3D7_13_v3_2161975	0.104588216	0.01	P < 0.05
Cape-Coast 2014	Pf3D7_13_v3_2161975	Pf3D7_14_v3_3017749	0.228453653	0.002	P < 0.05
Cape-Coast 2014	Pf3D7_14_v3_1458378	Pf3D7_14_v3_1757603	0.059438427	0.04	P < 0.05
Cape-Coast 2014	Pf3D7_14_v3_1458378	Pf3D7_14_v3_3124991	0.210126068	0.004	P < 0.05
Navrongo 2010	Pf3D7_01_v3_353274	Pf3D7_10_v3_336274	0.254567298	0.031	P < 0.05
Navrongo 2010	Pf3D7_01_v3_353274	Pf3D7_11_v3_185093	0.152579236	0.019	P < 0.05
Navrongo 2010	Pf3D7_01_v3_537427	Pf3D7_07_v3_420925	0.100077462	0.046	P < 0.05
Navrongo 2010	Pf3D7_01_v3_537427	Pf3D7_07_v3_1066647	0.151928147	0.033	P < 0.05
Navrongo 2010	Pf3D7_01_v3_537427	Pf3D7_11_v3_769994	0.126026682	0.025	P < 0.05
Navrongo 2010	Pf3D7_01_v3_537427	Pf3D7_12_v3_262202	0.158582401	0.019	P < 0.05
Navrongo 2010	Pf3D7_02_v3_217337	Pf3D7_08_v3_1100058	0.136131639	0.007	P < 0.05
Navrongo 2010	Pf3D7_02_v3_217337	Pf3D7_12_v3_114173	0.249393723	0.001	P < 0.05
Navrongo 2010	Pf3D7_02_v3_322398	Pf3D7_03_v3_825800	0.165160399	0.038	P < 0.05
Navrongo 2010	Pf3D7_02_v3_322398	Pf3D7_05_v3_118209	0.106592956	0.03	P < 0.05
Navrongo 2010	Pf3D7_02_v3_322398	Pf3D7_10_v3_113265	0.165160399	0.032	P < 0.05
Navrongo 2010	Pf3D7_02_v3_660994	Pf3D7_04_v3_989912	0.078569996	0.026	P < 0.05
Navrongo 2010	Pf3D7_02_v3_660994	Pf3D7_04_v3_1032592	0.243895518	0.004	P < 0.05
Navrongo 2010	Pf3D7_02_v3_660994	Pf3D7_13_v3_1233218	0.143867121	0.043	P < 0.05
Navrongo 2010	Pf3D7_03_v3_442947	Pf3D7_07_v3_1256331	0.294417368	0.007	P < 0.05
Navrongo 2010	Pf3D7_03_v3_751533	Pf3D7_12_v3_1131606	0.118803725	0.011	P < 0.05
Navrongo 2010	Pf3D7_03_v3_751533	Pf3D7_12_v3_1156135	0.160876425	0.019	P < 0.05
Navrongo 2010	Pf3D7_03_v3_825800	Pf3D7_04_v3_462711	0.101197903	0.037	P < 0.05
Navrongo 2010	Pf3D7_03_v3_825800	Pf3D7_07_v3_488471	0.075891402	0.044	P < 0.05
Navrongo 2010	Pf3D7_03_v3_825800	Pf3D7_07_v3_1233830	0.101197903	0.041	P < 0.05
Navrongo 2010	Pf3D7_03_v3_825800	Pf3D7_13_v3_146745	0.101197903	0.036	P < 0.05
Navrongo 2010	Pf3D7_04_v3_261971	Pf3D7_04_v3_386187	0.235213434	0.024	P < 0.05
Navrongo 2010	Pf3D7_04_v3_261971	Pf3D7_04_v3_1032592	0.129147559	0.019	P < 0.05
Navrongo 2010	Pf3D7_04_v3_300851	Pf3D7_07_v3_1256331	0.238919757	0.036	P < 0.05
Navrongo 2010	Pf3D7_04_v3_462711	Pf3D7_06_v3_937752	0.289415672	0.001	P < 0.05
Navrongo 2010	Pf3D7_04_v3_462711	Pf3D7_07_v3_488471	0.132665341	0.009	P < 0.05
Navrongo 2010	Pf3D7_04_v3_462711	Pf3D7_11_v3_281726	0.101818498	0.041	P < 0.05
Navrongo 2010	Pf3D7_04_v3_462711	Pf3D7_13_v3_146745	0.101874566	0.037	P < 0.05
Navrongo 2010	Pf3D7_04_v3_462711	Pf3D7_13_v3_2573828	0.114072729	0.031	P < 0.05
Navrongo 2010	Pf3D7_04_v3_487211	Pf3D7_06_v3_1206498	0.101198541	0.026	P < 0.05
Navrongo 2010	Pf3D7_04_v3_487211	Pf3D7_10_v3_663199	0.141846666	0.009	P < 0.05
Navrongo 2010	Pf3D7_04_v3_802705	Pf3D7_10_v3_317581	0.074509146	0.041	P < 0.05
Navrongo 2010	Pf3D7_04_v3_802705	Pf3D7_10_v3_663199	0.079451901	0.004	P < 0.05
Navrongo 2010	Pf3D7_04_v3_802705	Pf3D7_11_v3_769994	0.207289049	0.001	P < 0.05
Navrongo 2010	Pf3D7_04_v3_989912	Pf3D7_04_v3_1097123	0.074833828	0.048	P < 0.05
Navrongo 2010	Pf3D7_04_v3_989912	Pf3D7_06_v3_1206498	0.133034703	0.006	P < 0.05
Navrongo 2010	Pf3D7_04_v3_989912	Pf3D7_11_v3_769994	0.103628334	0.019	P < 0.05
Navrongo 2010	Pf3D7_04_v3_1136990	Pf3D7_14_v3_1458378	0.102950639	0.026	P < 0.05
Navrongo 2010	Pf3D7_05_v3_385372	Pf3D7_08_v3_501042	0.151739975	0.027	P < 0.05
Navrongo 2010	Pf3D7_06_v3_154779	Pf3D7_12_v3_262202	0.208035028	0.019	P < 0.05
Navrongo 2010	Pf3D7_06_v3_410695	Pf3D7_08_v3_1310910	0.077620248	0.028	P < 0.05
Navrongo 2010	Pf3D7_06_v3_410695	Pf3D7_12_v3_83177	0.079357539	0.026	P < 0.05
Navrongo 2010	Pf3D7_06_v3_937752	Pf3D7_10_v3_631276	0.07877747	0.038	P < 0.05
Navrongo 2010	Pf3D7_06_v3_1184506	Pf3D7_06_v3_1206498	0.388269645	0.001	P < 0.05
Navrongo 2010	Pf3D7_06_v3_1184506	Pf3D7_07_v3_704373	0.102700529	0.019	P < 0.05
Navrongo 2010	Pf3D7_06_v3_1184506	Pf3D7_08_v3_1100058	0.16652588	0.002	P < 0.05
Navrongo 2010	Pf3D7_06_v3_1184506	Pf3D7_12_v3_1156135	0.102700529	0.016	P < 0.05
Navrongo 2010	Pf3D7_06_v3_1184506	Pf3D7_13_v3_1233218	0.076866809	0.048	P < 0.05
Navrongo 2010	Pf3D7_06_v3_1206498	Pf3D7_07_v3_704373	0.202878969	0.004	P < 0.05
Navrongo 2010	Pf3D7_06_v3_1206498	Pf3D7_08_v3_1100058	0.075396783	0.045	P < 0.05
Navrongo 2010	Pf3D7_06_v3_1206498	Pf3D7_10_v3_663199	0.126767645	0.032	P < 0.05
Navrongo 2010	Pf3D7_07_v3_420925	Pf3D7_08_v3_476310	0.102624364	0.023	P < 0.05
Navrongo 2010	Pf3D7_07_v3_455974	Pf3D7_12_v3_114173	0.076327557	0.03	P < 0.05
Navrongo 2010	Pf3D7_07_v3_455974	Pf3D7_13_v3_2161975	0.158582401	0.023	P < 0.05
Navrongo 2010	Pf3D7_07_v3_488471	Pf3D7_07_v3_616673	0.106592956	0.032	P < 0.05
Navrongo 2010	Pf3D7_07_v3_488471	Pf3D7_07_v3_1066647	0.106592956	0.026	P < 0.05
Navrongo 2010	Pf3D7_07_v3_488471	Pf3D7_08_v3_501042	0.168152711	0.007	P < 0.05
Navrongo 2010	Pf3D7_07_v3_616673	Pf3D7_14_v3_3017749	0.183325139	0.016	P < 0.05
Navrongo 2010	Pf3D7_07_v3_704373	Pf3D7_12_v3_83177	0.075985933	0.031	P < 0.05
Navrongo 2010	Pf3D7_07_v3_1066647	Pf3D7_12_v3_114173	0.083316499	0.017	P < 0.05
Navrongo 2010	Pf3D7_07_v3_1233830	Pf3D7_10_v3_663199	0.100911977	0.032	P < 0.05
Navrongo 2010	Pf3D7_07_v3_1233830	Pf3D7_14_v3_1199242	0.102050262	0.01	P < 0.05
Navrongo 2010	Pf3D7_07_v3_1256331	Pf3D7_07_v3_1268573	0.136819367	0.015	P < 0.05
Navrongo 2010	Pf3D7_07_v3_1256331	Pf3D7_08_v3_476310	0.081487683	0.025	P < 0.05
Navrongo 2010	Pf3D7_07_v3_1268573	Pf3D7_08_v3_1291124	0.074833828	0.045	P < 0.05
Navrongo 2010	Pf3D7_07_v3_1268573	Pf3D7_09_v3_1111201	0.140880546	0.008	P < 0.05
Navrongo 2010	Pf3D7_07_v3_1268573	Pf3D7_13_v3_146745	0.102050262	0.011	P < 0.05
Navrongo 2010	Pf3D7_07_v3_1268573	Pf3D7_14_v3_1757603	0.166701385	0.008	P < 0.05
Navrongo 2010	Pf3D7_08_v3_476310	Pf3D7_11_v3_185093	0.076978205	0.043	P < 0.05
Navrongo 2010	Pf3D7_08_v3_1100058	Pf3D7_08_v3_1291124	0.07467108	0.036	P < 0.05
Navrongo 2010	Pf3D7_08_v3_1100058	Pf3D7_11_v3_1752894	0.075807306	0.048	P < 0.05
Navrongo 2010	Pf3D7_08_v3_1310910	Pf3D7_12_v3_114173	0.07467108	0.04	P < 0.05
Navrongo 2010	Pf3D7_10_v3_113265	Pf3D7_11_v3_683965	0.246998792	0.015	P < 0.05
Navrongo 2010	Pf3D7_10_v3_113265	Pf3D7_11_v3_1802201	0.203327739	0.019	P < 0.05
Navrongo 2010	Pf3D7_10_v3_336274	Pf3D7_14_v3_3124991	0.428088624	0.023	P < 0.05
Navrongo 2010	Pf3D7_10_v3_631276	Pf3D7_10_v3_1300117	0.105218559	0.016	P < 0.05
Navrongo 2010	Pf3D7_10_v3_631276	Pf3D7_11_v3_1752894	0.094987964	0.048	P < 0.05
Navrongo 2010	Pf3D7_10_v3_631276	Pf3D7_12_v3_262202	0.186199626	0.016	P < 0.05
Navrongo 2010	Pf3D7_11_v3_185093	Pf3D7_11_v3_683965	0.179415018	0.017	P < 0.05
Navrongo 2010	Pf3D7_11_v3_281726	Pf3D7_14_v3_3017749	0.14689356	0.04	P < 0.05
Navrongo 2010	Pf3D7_11_v3_683965	Pf3D7_14_v3_3124991	0.277498979	0.045	P < 0.05
Navrongo 2010	Pf3D7_11_v3_769994	Pf3D7_14_v3_3017749	0.157898429	0.022	P < 0.05
Navrongo 2010	Pf3D7_12_v3_114173	Pf3D7_12_v3_1131606	0.132505584	0.011	P < 0.05
Navrongo 2010	Pf3D7_12_v3_1156135	Pf3D7_12_v3_2046741	0.10148822	0.031	P < 0.05
Navrongo 2010	Pf3D7_12_v3_1156135	Pf3D7_13_v3_146745	0.10148822	0.026	P < 0.05
Navrongo 2010	Pf3D7_12_v3_1156135	Pf3D7_14_v3_1853594	0.127173101	0.03	P < 0.05
Navrongo 2010	Pf3D7_12_v3_2046741	Pf3D7_14_v3_1853594	0.132027156	0.019	P < 0.05
Navrongo 2010	Pf3D7_13_v3_1233218	Pf3D7_14_v3_1199242	0.102950639	0.026	P < 0.05
Navrongo 2010	Pf3D7_13_v3_2573828	Pf3D7_14_v3_3017749	0.227888091	0.01	P < 0.05
Navrongo 2010	Pf3D7_14_v3_1853594	Pf3D7_14_v3_3017749	0.193253302	0.01	P < 0.05
Navrongo 2013	Pf3D7_01_v3_353274	Pf3D7_04_v3_802705	0.11733804	0.019	P < 0.05
Navrongo 2013	Pf3D7_01_v3_353274	Pf3D7_07_v3_1233830	0.090148802	0.019	P < 0.05
Navrongo 2013	Pf3D7_01_v3_353274	Pf3D7_09_v3_492627	0.145350671	0.018	P < 0.05
Navrongo 2013	Pf3D7_01_v3_537427	Pf3D7_02_v3_217337	0.04730714	0.045	P < 0.05
Navrongo 2013	Pf3D7_01_v3_537427	Pf3D7_04_v3_300851	0.06484783	0.019	P < 0.05
Navrongo 2013	Pf3D7_01_v3_537427	Pf3D7_04_v3_487211	0.04730714	0.046	P < 0.05
Navrongo 2013	Pf3D7_01_v3_537427	Pf3D7_10_v3_1300117	0.058269427	0.031	P < 0.05
Navrongo 2013	Pf3D7_01_v3_537427	Pf3D7_13_v3_146745	0.132320036	0.003	P < 0.05
Navrongo 2013	Pf3D7_02_v3_217337	Pf3D7_13_v3_2161975	0.087387337	0.032	P < 0.05
Navrongo 2013	Pf3D7_02_v3_322398	Pf3D7_04_v3_1097123	0.078952171	0.021	P < 0.05
Navrongo 2013	Pf3D7_02_v3_322398	Pf3D7_06_v3_154779	0.189403459	0.031	P < 0.05
Navrongo 2013	Pf3D7_02_v3_322398	Pf3D7_07_v3_420925	0.142298021	0.022	P < 0.05
Navrongo 2013	Pf3D7_02_v3_322398	Pf3D7_10_v3_631276	0.123978567	0.023	P < 0.05
Navrongo 2013	Pf3D7_02_v3_660994	Pf3D7_10_v3_336274	0.215130201	0.005	P < 0.05
Navrongo 2013	Pf3D7_02_v3_660994	Pf3D7_11_v3_185093	0.090040224	0.028	P < 0.05
Navrongo 2013	Pf3D7_02_v3_660994	Pf3D7_14_v3_1757603	0.073957759	0.026	P < 0.05
Navrongo 2013	Pf3D7_03_v3_442947	Pf3D7_07_v3_704373	0.119055393	0.024	P < 0.05
Navrongo 2013	Pf3D7_03_v3_442947	Pf3D7_07_v3_1066647	0.207286828	0.043	P < 0.05
Navrongo 2013	Pf3D7_03_v3_442947	Pf3D7_14_v3_1458378	0.089187719	0.001	P < 0.05
Navrongo 2013	Pf3D7_03_v3_751533	Pf3D7_04_v3_462711	0.130082131	0.042	P < 0.05
Navrongo 2013	Pf3D7_03_v3_751533	Pf3D7_04_v3_1136990	0.125354859	0.019	P < 0.05
Navrongo 2013	Pf3D7_03_v3_751533	Pf3D7_07_v3_704373	0.143793606	0.012	P < 0.05
Navrongo 2013	Pf3D7_03_v3_751533	Pf3D7_12_v3_114173	0.062600324	0.039	P < 0.05
Navrongo 2013	Pf3D7_03_v3_825800	Pf3D7_08_v3_501042	0.226383201	0.009	P < 0.05
Navrongo 2013	Pf3D7_03_v3_825800	Pf3D7_12_v3_262202	0.132913055	0.037	P < 0.05
Navrongo 2013	Pf3D7_03_v3_825800	Pf3D7_12_v3_529418	0.076986388	0.015	P < 0.05
Navrongo 2013	Pf3D7_04_v3_300851	Pf3D7_05_v3_118209	0.102410936	0.04	P < 0.05
Navrongo 2013	Pf3D7_04_v3_300851	Pf3D7_06_v3_937752	0.098009692	0.038	P < 0.05
Navrongo 2013	Pf3D7_04_v3_300851	Pf3D7_09_v3_492627	0.137897159	0.04	P < 0.05
Navrongo 2013	Pf3D7_04_v3_300851	Pf3D7_09_v3_1111201	0.098009692	0.041	P < 0.05
Navrongo 2013	Pf3D7_04_v3_300851	Pf3D7_13_v3_146745	0.06484783	0.02	P < 0.05
Navrongo 2013	Pf3D7_04_v3_386187	Pf3D7_13_v3_2161975	0.091733229	0.048	P < 0.05
Navrongo 2013	Pf3D7_04_v3_462711	Pf3D7_13_v3_210367	0.127256215	0.01	P < 0.05
Navrongo 2013	Pf3D7_04_v3_487211	Pf3D7_11_v3_281726	0.105437734	0.042	P < 0.05
Navrongo 2013	Pf3D7_04_v3_487211	Pf3D7_11_v3_1802201	0.177280647	0.022	P < 0.05
Navrongo 2013	Pf3D7_04_v3_487211	Pf3D7_12_v3_1131606	0.148955285	0.011	P < 0.05
Navrongo 2013	Pf3D7_04_v3_802705	Pf3D7_08_v3_476310	0.092259332	0.013	P < 0.05
Navrongo 2013	Pf3D7_04_v3_802705	Pf3D7_11_v3_769994	0.122677968	0.011	P < 0.05
Navrongo 2013	Pf3D7_04_v3_989912	Pf3D7_08_v3_501042	0.052008363	0.046	P < 0.05
Navrongo 2013	Pf3D7_04_v3_989912	Pf3D7_10_v3_113265	0.05946015	0.031	P < 0.05
Navrongo 2013	Pf3D7_04_v3_989912	Pf3D7_11_v3_1752894	0.111771645	0.009	P < 0.05
Navrongo 2013	Pf3D7_04_v3_989912	Pf3D7_12_v3_529418	0.058331649	0.027	P < 0.05
Navrongo 2013	Pf3D7_04_v3_1032592	Pf3D7_12_v3_1131606	0.092652033	0.009	P < 0.05
Navrongo 2013	Pf3D7_04_v3_1032592	Pf3D7_14_v3_3017749	0.058228011	0.035	P < 0.05
Navrongo 2013	Pf3D7_04_v3_1097123	Pf3D7_05_v3_385372	0.074456286	0.02	P < 0.05
Navrongo 2013	Pf3D7_04_v3_1097123	Pf3D7_08_v3_1310910	0.092259332	0.011	P < 0.05
Navrongo 2013	Pf3D7_04_v3_1097123	Pf3D7_10_v3_1385894	0.058490451	0.034	P < 0.05
Navrongo 2013	Pf3D7_04_v3_1097123	Pf3D7_11_v3_769994	0.058747838	0.045	P < 0.05
Navrongo 2013	Pf3D7_05_v3_118209	Pf3D7_08_v3_1310910	0.084615105	0.046	P < 0.05
Navrongo 2013	Pf3D7_05_v3_385372	Pf3D7_06_v3_154779	0.201264685	0.003	P < 0.05
Navrongo 2013	Pf3D7_06_v3_154779	Pf3D7_07_v3_704373	0.095389257	0.046	P < 0.05
Navrongo 2013	Pf3D7_06_v3_154779	Pf3D7_07_v3_1066647	0.23320152	0.029	P < 0.05
Navrongo 2013	Pf3D7_06_v3_410695	Pf3D7_12_v3_1761565	0.207297473	0.013	P < 0.05
Navrongo 2013	Pf3D7_06_v3_593826	Pf3D7_10_v3_317581	0.073435489	0.029	P < 0.05
Navrongo 2013	Pf3D7_06_v3_937752	Pf3D7_12_v3_262202	0.144959902	0.008	P < 0.05
Navrongo 2013	Pf3D7_06_v3_1184506	Pf3D7_06_v3_1206498	0.225616974	0.001	P < 0.05
Navrongo 2013	Pf3D7_06_v3_1184506	Pf3D7_10_v3_317581	0.072954134	0.024	P < 0.05
Navrongo 2013	Pf3D7_06_v3_1206498	Pf3D7_11_v3_185093	0.110141704	0.006	P < 0.05
Navrongo 2013	Pf3D7_06_v3_1206498	Pf3D7_11_v3_1752894	0.070773537	0.035	P < 0.05
Navrongo 2013	Pf3D7_06_v3_1206498	Pf3D7_11_v3_1802201	0.127029169	0.035	P < 0.05
Navrongo 2013	Pf3D7_07_v3_420925	Pf3D7_09_v3_1111201	0.085322875	0.031	P < 0.05
Navrongo 2013	Pf3D7_07_v3_455974	Pf3D7_07_v3_616673	0.081644279	0.005	P < 0.05
Navrongo 2013	Pf3D7_07_v3_488471	Pf3D7_13_v3_210367	0.092652033	0.006	P < 0.05
Navrongo 2013	Pf3D7_07_v3_616673	Pf3D7_08_v3_1100058	0.077219273	0.025	P < 0.05
Navrongo 2013	Pf3D7_07_v3_704373	Pf3D7_10_v3_113265	0.085322875	0.024	P < 0.05
Navrongo 2013	Pf3D7_07_v3_704373	Pf3D7_12_v3_262202	0.099859697	0.033	P < 0.05
Navrongo 2013	Pf3D7_07_v3_704373	Pf3D7_12_v3_529418	0.13288036	0.004	P < 0.05
Navrongo 2013	Pf3D7_07_v3_704373	Pf3D7_13_v3_1970443	0.11052802	0.009	P < 0.05
Navrongo 2013	Pf3D7_07_v3_1066647	Pf3D7_11_v3_281726	0.159440084	0.024	P < 0.05
Navrongo 2013	Pf3D7_07_v3_1256331	Pf3D7_10_v3_317581	0.097422658	0.014	P < 0.05
Navrongo 2013	Pf3D7_07_v3_1256331	Pf3D7_14_v3_3124991	0.250335094	0.003	P < 0.05
Navrongo 2013	Pf3D7_08_v3_476310	Pf3D7_13_v3_210367	0.132433839	0.001	P < 0.05
Navrongo 2013	Pf3D7_08_v3_476310	Pf3D7_14_v3_1853594	0.058747838	0.049	P < 0.05
Navrongo 2013	Pf3D7_08_v3_501042	Pf3D7_11_v3_1752894	0.126727946	0.017	P < 0.05
Navrongo 2013	Pf3D7_08_v3_501042	Pf3D7_12_v3_529418	0.052008363	0.049	P < 0.05
Navrongo 2013	Pf3D7_08_v3_501042	Pf3D7_13_v3_210367	0.081125851	0.039	P < 0.05
Navrongo 2013	Pf3D7_08_v3_1291124	Pf3D7_11_v3_1802201	0.127029169	0.035	P < 0.05
Navrongo 2013	Pf3D7_08_v3_1291124	Pf3D7_12_v3_83177	0.045358594	0.044	P < 0.05
Navrongo 2013	Pf3D7_09_v3_492627	Pf3D7_11_v3_1752894	0.086483691	0.031	P < 0.05
Navrongo 2013	Pf3D7_09_v3_492627	Pf3D7_14_v3_3124991	0.158885017	0.005	P < 0.05
Navrongo 2013	Pf3D7_09_v3_1111201	Pf3D7_12_v3_83177	0.059278803	0.022	P < 0.05
Navrongo 2013	Pf3D7_10_v3_113265	Pf3D7_11_v3_185093	0.072488161	0.034	P < 0.05
Navrongo 2013	Pf3D7_10_v3_631276	Pf3D7_10_v3_1300117	0.059756756	0.025	P < 0.05
Navrongo 2013	Pf3D7_10_v3_631276	Pf3D7_14_v3_3017749	0.060301833	0.02	P < 0.05
Navrongo 2013	Pf3D7_10_v3_663199	Pf3D7_13_v3_1233218	0.093880988	0.024	P < 0.05
Navrongo 2013	Pf3D7_10_v3_1300117	Pf3D7_12_v3_114173	0.058371342	0.042	P < 0.05
Navrongo 2013	Pf3D7_10_v3_1385894	Pf3D7_12_v3_1761565	0.114787599	0.049	P < 0.05
Navrongo 2013	Pf3D7_11_v3_185093	Pf3D7_11_v3_769994	0.090204467	0.014	P < 0.05
Navrongo 2013	Pf3D7_11_v3_185093	Pf3D7_11_v3_1752894	0.091393724	0.012	P < 0.05
Navrongo 2013	Pf3D7_11_v3_1802201	Pf3D7_12_v3_2046741	0.093880988	0.037	P < 0.05
Navrongo 2013	Pf3D7_12_v3_83177	Pf3D7_12_v3_2046741	0.058645041	0.028	P < 0.05
Navrongo 2013	Pf3D7_12_v3_529418	Pf3D7_13_v3_1970443	0.074549189	0.025	P < 0.05
Navrongo 2013	Pf3D7_12_v3_1156135	Pf3D7_13_v3_1970443	0.043491277	0.042	P < 0.05
Navrongo 2013	Pf3D7_13_v3_146745	Pf3D7_13_v3_1970443	0.058546494	0.034	P < 0.05
Navrongo 2013	Pf3D7_13_v3_210367	Pf3D7_13_v3_1970443	0.057551762	0.041	P < 0.05
Navrongo 2013	Pf3D7_14_v3_1199242	Pf3D7_14_v3_1458378	0.078241219	0.011	P < 0.05
Navrongo 2013	Pf3D7_14_v3_1853594	Pf3D7_14_v3_3017749	0.061278114	0.028	P < 0.05
Nzerekore 2011	Pf3D7_01_v3_353274	Pf3D7_10_v3_1385894	0.168303422	0.034	P < 0.05
Nzerekore 2011	Pf3D7_01_v3_353274	Pf3D7_12_v3_1156135	0.123297324	0.021	P < 0.05
Nzerekore 2011	Pf3D7_01_v3_537427	Pf3D7_05_v3_118209	0.121976265	0.018	P < 0.05
Nzerekore 2011	Pf3D7_01_v3_537427	Pf3D7_07_v3_1066647	0.069546248	0.017	P < 0.05
Nzerekore 2011	Pf3D7_01_v3_537427	Pf3D7_10_v3_1385894	0.069510326	0.045	P < 0.05
Nzerekore 2011	Pf3D7_02_v3_217337	Pf3D7_05_v3_385372	0.156846649	0.011	P < 0.05
Nzerekore 2011	Pf3D7_02_v3_660994	Pf3D7_14_v3_1458378	0.072185706	0.048	P < 0.05
Nzerekore 2011	Pf3D7_03_v3_442947	Pf3D7_07_v3_488471	0.057412053	0.047	P < 0.05
Nzerekore 2011	Pf3D7_03_v3_442947	Pf3D7_08_v3_501042	0.148519992	0.007	P < 0.05
Nzerekore 2011	Pf3D7_03_v3_442947	Pf3D7_10_v3_663199	0.236237246	0.017	P < 0.05
Nzerekore 2011	Pf3D7_03_v3_442947	Pf3D7_11_v3_185093	0.057412053	0.043	P < 0.05
Nzerekore 2011	Pf3D7_03_v3_442947	Pf3D7_14_v3_3124991	0.09679419	0.038	P < 0.05
Nzerekore 2011	Pf3D7_03_v3_751533	Pf3D7_06_v3_1206498	0.116414708	0.037	P < 0.05
Nzerekore 2011	Pf3D7_03_v3_751533	Pf3D7_07_v3_488471	0.09783053	0.021	P < 0.05
Nzerekore 2011	Pf3D7_03_v3_751533	Pf3D7_14_v3_3124991	0.089453731	0.049	P < 0.05
Nzerekore 2011	Pf3D7_03_v3_825800	Pf3D7_04_v3_300851	0.264057531	0.025	P < 0.05
Nzerekore 2011	Pf3D7_03_v3_825800	Pf3D7_04_v3_1032592	0.076145572	0.036	P < 0.05
Nzerekore 2011	Pf3D7_03_v3_825800	Pf3D7_07_v3_1268573	0.196142086	0.02	P < 0.05
Nzerekore 2011	Pf3D7_03_v3_825800	Pf3D7_11_v3_1752894	0.133809323	0.045	P < 0.05
Nzerekore 2011	Pf3D7_04_v3_261971	Pf3D7_09_v3_1111201	0.290544728	0.005	P < 0.05
Nzerekore 2011	Pf3D7_04_v3_386187	Pf3D7_04_v3_462711	0.101664706	0.016	P < 0.05
Nzerekore 2011	Pf3D7_04_v3_386187	Pf3D7_06_v3_1206498	0.115146366	0.046	P < 0.05
Nzerekore 2011	Pf3D7_04_v3_462711	Pf3D7_06_v3_154779	0.082139231	0.018	P < 0.05
Nzerekore 2011	Pf3D7_04_v3_487211	Pf3D7_13_v3_146745	0.091926842	0.041	P < 0.05
Nzerekore 2011	Pf3D7_04_v3_802705	Pf3D7_08_v3_501042	0.09274864	0.045	P < 0.05
Nzerekore 2011	Pf3D7_04_v3_1032592	Pf3D7_06_v3_937752	0.093697696	0.032	P < 0.05
Nzerekore 2011	Pf3D7_04_v3_1032592	Pf3D7_07_v3_455974	0.093697696	0.027	P < 0.05
Nzerekore 2011	Pf3D7_04_v3_1032592	Pf3D7_14_v3_1199242	0.15654928	0.008	P < 0.05
Nzerekore 2011	Pf3D7_04_v3_1097123	Pf3D7_06_v3_1184506	0.091982415	0.042	P < 0.05
Nzerekore 2011	Pf3D7_04_v3_1097123	Pf3D7_08_v3_476310	0.092310788	0.034	P < 0.05
Nzerekore 2011	Pf3D7_04_v3_1097123	Pf3D7_10_v3_663199	0.105968454	0.04	P < 0.05
Nzerekore 2011	Pf3D7_04_v3_1097123	Pf3D7_12_v3_114173	0.092310788	0.041	P < 0.05
Nzerekore 2011	Pf3D7_04_v3_1097123	Pf3D7_12_v3_529418	0.155985915	0.011	P < 0.05
Nzerekore 2011	Pf3D7_04_v3_1136990	Pf3D7_06_v3_937752	0.124031434	0.016	P < 0.05
Nzerekore 2011	Pf3D7_04_v3_1136990	Pf3D7_10_v3_113265	0.092372713	0.04	P < 0.05
Nzerekore 2011	Pf3D7_04_v3_1136990	Pf3D7_11_v3_1802201	0.065224481	0.018	P < 0.05
Nzerekore 2011	Pf3D7_04_v3_1136990	Pf3D7_14_v3_1199242	0.122891305	0.02	P < 0.05
Nzerekore 2011	Pf3D7_04_v3_1136990	Pf3D7_14_v3_3017749	0.092372713	0.037	P < 0.05
Nzerekore 2011	Pf3D7_05_v3_118209	Pf3D7_11_v3_281726	0.079545609	0.031	P < 0.05
Nzerekore 2011	Pf3D7_06_v3_154779	Pf3D7_13_v3_210367	0.098863242	0.049	P < 0.05
Nzerekore 2011	Pf3D7_06_v3_154779	Pf3D7_13_v3_2573828	0.315473765	0.03	P < 0.05
Nzerekore 2011	Pf3D7_06_v3_410695	Pf3D7_10_v3_113265	0.093127472	0.046	P < 0.05
Nzerekore 2011	Pf3D7_06_v3_593826	Pf3D7_12_v3_114173	0.093915792	0.047	P < 0.05
Nzerekore 2011	Pf3D7_06_v3_937752	Pf3D7_11_v3_769994	0.185695929	0.008	P < 0.05
Nzerekore 2011	Pf3D7_06_v3_937752	Pf3D7_11_v3_1802201	0.188835697	0.019	P < 0.05
Nzerekore 2011	Pf3D7_06_v3_937752	Pf3D7_14_v3_1199242	0.154890973	0.012	P < 0.05
Nzerekore 2011	Pf3D7_06_v3_1184506	Pf3D7_06_v3_1206498	0.325018896	0.001	P < 0.05
Nzerekore 2011	Pf3D7_06_v3_1206498	Pf3D7_08_v3_1310910	0.123305486	0.017	P < 0.05
Nzerekore 2011	Pf3D7_06_v3_1206498	Pf3D7_12_v3_2046741	0.118128001	0.03	P < 0.05
Nzerekore 2011	Pf3D7_07_v3_420925	Pf3D7_12_v3_2046741	0.093553397	0.046	P < 0.05
Nzerekore 2011	Pf3D7_07_v3_420925	Pf3D7_13_v3_210367	0.122382959	0.014	P < 0.05
Nzerekore 2011	Pf3D7_07_v3_455974	Pf3D7_07_v3_1256331	0.182199863	0.014	P < 0.05
Nzerekore 2011	Pf3D7_07_v3_455974	Pf3D7_13_v3_1233218	0.143745654	0.041	P < 0.05
Nzerekore 2011	Pf3D7_07_v3_455974	Pf3D7_13_v3_1970443	0.15671713	0.006	P < 0.05
Nzerekore 2011	Pf3D7_07_v3_455974	Pf3D7_14_v3_1199242	0.154890973	0.013	P < 0.05
Nzerekore 2011	Pf3D7_07_v3_488471	Pf3D7_10_v3_336274	0.082139231	0.028	P < 0.05
Nzerekore 2011	Pf3D7_07_v3_488471	Pf3D7_14_v3_1199242	0.092690383	0.042	P < 0.05
Nzerekore 2011	Pf3D7_07_v3_488471	Pf3D7_14_v3_3124991	0.092690383	0.041	P < 0.05
Nzerekore 2011	Pf3D7_07_v3_704373	Pf3D7_09_v3_1111201	0.144012445	0.033	P < 0.05
Nzerekore 2011	Pf3D7_07_v3_1233830	Pf3D7_08_v3_476310	0.092310788	0.04	P < 0.05
Nzerekore 2011	Pf3D7_07_v3_1233830	Pf3D7_12_v3_83177	0.122141338	0.019	P < 0.05
Nzerekore 2011	Pf3D7_07_v3_1233830	Pf3D7_12_v3_262202	0.123297324	0.024	P < 0.05
Nzerekore 2011	Pf3D7_07_v3_1233830	Pf3D7_12_v3_1131606	0.092310788	0.042	P < 0.05
Nzerekore 2011	Pf3D7_07_v3_1256331	Pf3D7_09_v3_492627	0.483489069	0.001	P < 0.05
Nzerekore 2011	Pf3D7_07_v3_1256331	Pf3D7_13_v3_1233218	0.206574074	0.033	P < 0.05
Nzerekore 2011	Pf3D7_07_v3_1256331	Pf3D7_14_v3_1458378	0.076145572	0.029	P < 0.05
Nzerekore 2011	Pf3D7_07_v3_1268573	Pf3D7_10_v3_1385894	0.134969325	0.048	P < 0.05
Nzerekore 2011	Pf3D7_07_v3_1268573	Pf3D7_13_v3_146745	0.096724589	0.018	P < 0.05
Nzerekore 2011	Pf3D7_07_v3_1268573	Pf3D7_14_v3_1757603	0.113739554	0.046	P < 0.05
Nzerekore 2011	Pf3D7_07_v3_1268573	Pf3D7_14_v3_3124991	0.192068764	0.009	P < 0.05
Nzerekore 2011	Pf3D7_08_v3_476310	Pf3D7_10_v3_1300117	0.122099286	0.02	P < 0.05
Nzerekore 2011	Pf3D7_08_v3_1291124	Pf3D7_11_v3_683965	0.188835697	0.022	P < 0.05
Nzerekore 2011	Pf3D7_08_v3_1310910	Pf3D7_14_v3_1757603	0.093697696	0.043	P < 0.05
Nzerekore 2011	Pf3D7_09_v3_492627	Pf3D7_14_v3_1853594	0.187012751	0.037	P < 0.05
Nzerekore 2011	Pf3D7_09_v3_1111201	Pf3D7_10_v3_1385894	0.134969325	0.049	P < 0.05
Nzerekore 2011	Pf3D7_10_v3_113265	Pf3D7_12_v3_1156135	0.092152918	0.047	P < 0.05
Nzerekore 2011	Pf3D7_10_v3_631276	Pf3D7_12_v3_1761565	0.15918344	0.028	P < 0.05
Nzerekore 2011	Pf3D7_10_v3_631276	Pf3D7_13_v3_2161975	0.091982415	0.043	P < 0.05
Nzerekore 2011	Pf3D7_10_v3_1385894	Pf3D7_12_v3_1156135	0.156846649	0.012	P < 0.05
Nzerekore 2011	Pf3D7_11_v3_185093	Pf3D7_14_v3_1458378	0.091853133	0.045	P < 0.05
Nzerekore 2011	Pf3D7_11_v3_185093	Pf3D7_14_v3_3124991	0.15654928	0.005	P < 0.05
Nzerekore 2011	Pf3D7_11_v3_769994	Pf3D7_14_v3_1199242	0.192068764	0.004	P < 0.05
Nzerekore 2011	Pf3D7_11_v3_1802201	Pf3D7_14_v3_1199242	0.131586505	0.025	P < 0.05
Nzerekore 2011	Pf3D7_12_v3_114173	Pf3D7_13_v3_210367	0.092310788	0.039	P < 0.05
Nzerekore 2011	Pf3D7_14_v3_1757603	Pf3D7_14_v3_1853594	0.113739554	0.045	P < 0.05
Faladje 2013	Pf3D7_01_v3_353274	Pf3D7_08_v3_501042	0.122047134	0.034	P < 0.05
Faladje 2013	Pf3D7_01_v3_537427	Pf3D7_04_v3_802705	0.079398172	0.034	P < 0.05
Faladje 2013	Pf3D7_02_v3_217337	Pf3D7_04_v3_487211	0.171703834	0.047	P < 0.05
Faladje 2013	Pf3D7_02_v3_322398	Pf3D7_05_v3_385372	0.077558838	0.047	P < 0.05
Faladje 2013	Pf3D7_02_v3_322398	Pf3D7_07_v3_488471	0.126944846	0.019	P < 0.05
Faladje 2013	Pf3D7_02_v3_660994	Pf3D7_03_v3_442947	0.232091266	0.011	P < 0.05
Faladje 2013	Pf3D7_03_v3_825800	Pf3D7_07_v3_488471	0.126639324	0.026	P < 0.05
Faladje 2013	Pf3D7_03_v3_825800	Pf3D7_11_v3_1802201	0.344870654	0.003	P < 0.05
Faladje 2013	Pf3D7_03_v3_825800	Pf3D7_13_v3_210367	0.229549643	0.009	P < 0.05
Faladje 2013	Pf3D7_04_v3_261971	Pf3D7_06_v3_1184506	0.061701097	0.049	P < 0.05
Faladje 2013	Pf3D7_04_v3_261971	Pf3D7_10_v3_317581	0.083938155	0.023	P < 0.05
Faladje 2013	Pf3D7_04_v3_300851	Pf3D7_05_v3_118209	0.126505411	0.019	P < 0.05
Faladje 2013	Pf3D7_04_v3_300851	Pf3D7_10_v3_317581	0.104517137	0.018	P < 0.05
Faladje 2013	Pf3D7_04_v3_300851	Pf3D7_12_v3_529418	0.102642352	0.03	P < 0.05
Faladje 2013	Pf3D7_04_v3_386187	Pf3D7_07_v3_704373	0.197221145	0.025	P < 0.05
Faladje 2013	Pf3D7_04_v3_386187	Pf3D7_14_v3_1458378	0.198944394	0.009	P < 0.05
Faladje 2013	Pf3D7_04_v3_462711	Pf3D7_12_v3_1131606	0.124216625	0.023	P < 0.05
Faladje 2013	Pf3D7_04_v3_487211	Pf3D7_04_v3_1136990	0.08121368	0.02	P < 0.05
Faladje 2013	Pf3D7_04_v3_989912	Pf3D7_10_v3_1385894	0.099590903	0.033	P < 0.05
Faladje 2013	Pf3D7_04_v3_989912	Pf3D7_12_v3_83177	0.099590903	0.032	P < 0.05
Faladje 2013	Pf3D7_04_v3_989912	Pf3D7_13_v3_1233218	0.146270449	0.032	P < 0.05
Faladje 2013	Pf3D7_04_v3_1032592	Pf3D7_06_v3_154779	0.094095287	0.031	P < 0.05
Faladje 2013	Pf3D7_04_v3_1032592	Pf3D7_10_v3_663199	0.119340298	0.011	P < 0.05
Faladje 2013	Pf3D7_04_v3_1032592	Pf3D7_12_v3_2046741	0.162831996	0.007	P < 0.05
Faladje 2013	Pf3D7_04_v3_1097123	Pf3D7_13_v3_2573828	0.160311163	0.019	P < 0.05
Faladje 2013	Pf3D7_04_v3_1136990	Pf3D7_11_v3_683965	0.088031935	0.027	P < 0.05
Faladje 2013	Pf3D7_05_v3_118209	Pf3D7_14_v3_3124991	0.122047134	0.031	P < 0.05
Faladje 2013	Pf3D7_05_v3_385372	Pf3D7_12_v3_1156135	0.076995875	0.047	P < 0.05
Faladje 2013	Pf3D7_05_v3_385372	Pf3D7_14_v3_1853594	0.078733506	0.04	P < 0.05
Faladje 2013	Pf3D7_06_v3_593826	Pf3D7_07_v3_704373	0.101079493	0.029	P < 0.05
Faladje 2013	Pf3D7_06_v3_593826	Pf3D7_11_v3_185093	0.077275986	0.046	P < 0.05
Faladje 2013	Pf3D7_06_v3_937752	Pf3D7_09_v3_1111201	0.233104958	0.001	P < 0.05
Faladje 2013	Pf3D7_06_v3_1184506	Pf3D7_06_v3_1206498	0.162691871	0.004	P < 0.05
Faladje 2013	Pf3D7_06_v3_1184506	Pf3D7_07_v3_616673	0.108292668	0.015	P < 0.05
Faladje 2013	Pf3D7_06_v3_1206498	Pf3D7_10_v3_317581	0.131061599	0.019	P < 0.05
Faladje 2013	Pf3D7_06_v3_1206498	Pf3D7_13_v3_2573828	0.112838712	0.012	P < 0.05
Faladje 2013	Pf3D7_07_v3_420925	Pf3D7_09_v3_1111201	0.133805524	0.01	P < 0.05
Faladje 2013	Pf3D7_07_v3_455974	Pf3D7_07_v3_704373	0.079398172	0.036	P < 0.05
Faladje 2013	Pf3D7_07_v3_488471	Pf3D7_10_v3_113265	0.161347266	0.01	P < 0.05
Faladje 2013	Pf3D7_07_v3_488471	Pf3D7_14_v3_3017749	0.102837167	0.016	P < 0.05
Faladje 2013	Pf3D7_07_v3_704373	Pf3D7_09_v3_492627	0.176638691	0.015	P < 0.05
Faladje 2013	Pf3D7_07_v3_1066647	Pf3D7_07_v3_1268573	0.063936812	0.046	P < 0.05
Faladje 2013	Pf3D7_07_v3_1256331	Pf3D7_13_v3_2573828	0.298496348	0.021	P < 0.05
Faladje 2013	Pf3D7_07_v3_1268573	Pf3D7_10_v3_1300117	0.130992801	0.011	P < 0.05
Faladje 2013	Pf3D7_07_v3_1268573	Pf3D7_13_v3_1970443	0.080204866	0.028	P < 0.05
Faladje 2013	Pf3D7_08_v3_476310	Pf3D7_08_v3_1291124	0.102493513	0.018	P < 0.05
Faladje 2013	Pf3D7_08_v3_501042	Pf3D7_10_v3_317581	0.103463343	0.021	P < 0.05
Faladje 2013	Pf3D7_08_v3_501042	Pf3D7_10_v3_1300117	0.103463343	0.021	P < 0.05
Faladje 2013	Pf3D7_08_v3_1100058	Pf3D7_13_v3_1233218	0.08121368	0.03	P < 0.05
Faladje 2013	Pf3D7_08_v3_1291124	Pf3D7_10_v3_1385894	0.235649539	0.002	P < 0.05
Faladje 2013	Pf3D7_08_v3_1291124	Pf3D7_11_v3_281726	0.102837167	0.028	P < 0.05
Faladje 2013	Pf3D7_08_v3_1310910	Pf3D7_10_v3_336274	0.040281011	0.046	P < 0.05
Faladje 2013	Pf3D7_08_v3_1310910	Pf3D7_10_v3_1385894	0.077664958	0.044	P < 0.05
Faladje 2013	Pf3D7_09_v3_1111201	Pf3D7_13_v3_2161975	0.099590903	0.043	P < 0.05
Faladje 2013	Pf3D7_09_v3_1111201	Pf3D7_14_v3_1757603	0.163294651	0.006	P < 0.05
Faladje 2013	Pf3D7_10_v3_113265	Pf3D7_13_v3_2161975	0.161347266	0.007	P < 0.05
Faladje 2013	Pf3D7_10_v3_317581	Pf3D7_12_v3_529418	0.076992383	0.044	P < 0.05
Faladje 2013	Pf3D7_10_v3_631276	Pf3D7_12_v3_114173	0.102344601	0.022	P < 0.05
Faladje 2013	Pf3D7_10_v3_631276	Pf3D7_12_v3_1761565	0.082579721	0.021	P < 0.05
Faladje 2013	Pf3D7_10_v3_663199	Pf3D7_13_v3_210367	0.155837255	0.03	P < 0.05
Faladje 2013	Pf3D7_10_v3_1300117	Pf3D7_10_v3_1385894	0.077447741	0.045	P < 0.05
Faladje 2013	Pf3D7_10_v3_1300117	Pf3D7_11_v3_185093	0.102344601	0.02	P < 0.05
Faladje 2013	Pf3D7_11_v3_281726	Pf3D7_13_v3_146745	0.076813125	0.049	P < 0.05
Faladje 2013	Pf3D7_11_v3_769994	Pf3D7_14_v3_1199242	0.149421817	0.022	P < 0.05
Faladje 2013	Pf3D7_12_v3_262202	Pf3D7_13_v3_2573828	0.185304093	0.029	P < 0.05
Faladje 2013	Pf3D7_12_v3_262202	Pf3D7_14_v3_1199242	0.11870781	0.048	P < 0.05
Faladje 2013	Pf3D7_12_v3_2046741	Pf3D7_13_v3_2161975	0.077447741	0.045	P < 0.05
Faladje 2013	Pf3D7_13_v3_2161975	Pf3D7_14_v3_3017749	0.102837167	0.027	P < 0.05
Nioro du Sahel 2014	Pf3D7_01_v3_353274	Pf3D7_02_v3_217337	0.302047979	0.021	P < 0.05
Nioro du Sahel 2014	Pf3D7_01_v3_537427	Pf3D7_13_v3_146745	0.170774271	0.044	P < 0.05
Nioro du Sahel 2014	Pf3D7_01_v3_537427	Pf3D7_14_v3_3017749	0.171911422	0.042	P < 0.05
Nioro du Sahel 2014	Pf3D7_02_v3_217337	Pf3D7_06_v3_410695	0.111259804	0.034	P < 0.05
Nioro du Sahel 2014	Pf3D7_02_v3_217337	Pf3D7_11_v3_185093	0.226677088	0.032	P < 0.05
Nioro du Sahel 2014	Pf3D7_02_v3_217337	Pf3D7_11_v3_683965	0.302047979	0.025	P < 0.05
Nioro du Sahel 2014	Pf3D7_02_v3_322398	Pf3D7_09_v3_492627	0.236291647	0.044	P < 0.05
Nioro du Sahel 2014	Pf3D7_02_v3_660994	Pf3D7_12_v3_1156135	0.171911422	0.032	P < 0.05
Nioro du Sahel 2014	Pf3D7_03_v3_442947	Pf3D7_04_v3_1097123	0.152048251	0.003	P < 0.05
Nioro du Sahel 2014	Pf3D7_03_v3_442947	Pf3D7_12_v3_529418	0.207786172	0.01	P < 0.05
Nioro du Sahel 2014	Pf3D7_03_v3_442947	Pf3D7_14_v3_3017749	0.229647743	0.019	P < 0.05
Nioro du Sahel 2014	Pf3D7_03_v3_751533	Pf3D7_07_v3_420925	0.183662904	0.031	P < 0.05
Nioro du Sahel 2014	Pf3D7_03_v3_825800	Pf3D7_04_v3_989912	0.316997868	0.016	P < 0.05
Nioro du Sahel 2014	Pf3D7_04_v3_261971	Pf3D7_04_v3_300851	0.316997868	0.013	P < 0.05
Nioro du Sahel 2014	Pf3D7_04_v3_261971	Pf3D7_07_v3_420925	0.183662904	0.031	P < 0.05
Nioro du Sahel 2014	Pf3D7_04_v3_261971	Pf3D7_07_v3_704373	0.075946366	0.049	P < 0.05
Nioro du Sahel 2014	Pf3D7_04_v3_300851	Pf3D7_07_v3_704373	0.174401902	0.017	P < 0.05
Nioro du Sahel 2014	Pf3D7_04_v3_300851	Pf3D7_11_v3_769994	0.169005848	0.04	P < 0.05
Nioro du Sahel 2014	Pf3D7_04_v3_300851	Pf3D7_13_v3_2161975	0.242194844	0.005	P < 0.05
Nioro du Sahel 2014	Pf3D7_04_v3_386187	Pf3D7_07_v3_488471	0.131330167	0.019	P < 0.05
Nioro du Sahel 2014	Pf3D7_04_v3_386187	Pf3D7_07_v3_704373	0.127960914	0.045	P < 0.05
Nioro du Sahel 2014	Pf3D7_04_v3_386187	Pf3D7_09_v3_1111201	0.316997868	0.014	P < 0.05
Nioro du Sahel 2014	Pf3D7_04_v3_462711	Pf3D7_08_v3_476310	0.175085345	0.02	P < 0.05
Nioro du Sahel 2014	Pf3D7_04_v3_487211	Pf3D7_14_v3_3124991	0.240368144	0.016	P < 0.05
Nioro du Sahel 2014	Pf3D7_04_v3_802705	Pf3D7_05_v3_118209	0.169005848	0.043	P < 0.05
Nioro du Sahel 2014	Pf3D7_04_v3_802705	Pf3D7_12_v3_1131606	0.321175653	0.004	P < 0.05
Nioro du Sahel 2014	Pf3D7_05_v3_118209	Pf3D7_14_v3_1199242	0.243530243	0.01	P < 0.05
Nioro du Sahel 2014	Pf3D7_05_v3_385372	Pf3D7_08_v3_476310	0.171428571	0.021	P < 0.05
Nioro du Sahel 2014	Pf3D7_05_v3_385372	Pf3D7_11_v3_281726	0.131330167	0.02	P < 0.05
Nioro du Sahel 2014	Pf3D7_06_v3_154779	Pf3D7_11_v3_1752894	0.246543836	0.027	P < 0.05
Nioro du Sahel 2014	Pf3D7_06_v3_410695	Pf3D7_13_v3_210367	0.408251258	0.002	P < 0.05
Nioro du Sahel 2014	Pf3D7_06_v3_410695	Pf3D7_14_v3_1853594	0.240810864	0.017	P < 0.05
Nioro du Sahel 2014	Pf3D7_06_v3_593826	Pf3D7_07_v3_420925	0.183662904	0.023	P < 0.05
Nioro du Sahel 2014	Pf3D7_06_v3_937752	Pf3D7_14_v3_1458378	0.171428571	0.032	P < 0.05
Nioro du Sahel 2014	Pf3D7_06_v3_1184506	Pf3D7_06_v3_1206498	0.240746148	0.013	P < 0.05
Nioro du Sahel 2014	Pf3D7_06_v3_1184506	Pf3D7_09_v3_492627	0.085673113	0.048	P < 0.05
Nioro du Sahel 2014	Pf3D7_06_v3_1184506	Pf3D7_11_v3_683965	0.085673113	0.047	P < 0.05
Nioro du Sahel 2014	Pf3D7_06_v3_1184506	Pf3D7_13_v3_146745	0.118037221	0.045	P < 0.05
Nioro du Sahel 2014	Pf3D7_06_v3_1206498	Pf3D7_07_v3_420925	0.408874665	0.005	P < 0.05
Nioro du Sahel 2014	Pf3D7_06_v3_1206498	Pf3D7_08_v3_1100058	0.240918803	0.011	P < 0.05
Nioro du Sahel 2014	Pf3D7_07_v3_455974	Pf3D7_09_v3_1111201	0.173086637	0.031	P < 0.05
Nioro du Sahel 2014	Pf3D7_07_v3_455974	Pf3D7_14_v3_1757603	0.175899386	0.039	P < 0.05
Nioro du Sahel 2014	Pf3D7_07_v3_1233830	Pf3D7_08_v3_501042	0.173086637	0.029	P < 0.05
Nioro du Sahel 2014	Pf3D7_08_v3_501042	Pf3D7_08_v3_1310910	0.320180547	0.005	P < 0.05
Nioro du Sahel 2014	Pf3D7_08_v3_501042	Pf3D7_11_v3_281726	0.339661103	0.003	P < 0.05
Nioro du Sahel 2014	Pf3D7_08_v3_501042	Pf3D7_13_v3_210367	0.173086637	0.028	P < 0.05
Nioro du Sahel 2014	Pf3D7_08_v3_1291124	Pf3D7_13_v3_146745	0.176393453	0.041	P < 0.05
Nioro du Sahel 2014	Pf3D7_08_v3_1310910	Pf3D7_10_v3_1300117	0.17239371	0.028	P < 0.05
Nioro du Sahel 2014	Pf3D7_08_v3_1310910	Pf3D7_11_v3_281726	0.183662904	0.043	P < 0.05
Nioro du Sahel 2014	Pf3D7_08_v3_1310910	Pf3D7_11_v3_769994	0.173086637	0.034	P < 0.05
Nioro du Sahel 2014	Pf3D7_08_v3_1310910	Pf3D7_14_v3_3017749	0.172589579	0.014	P < 0.05
Nioro du Sahel 2014	Pf3D7_09_v3_492627	Pf3D7_14_v3_3017749	0.339932706	0.004	P < 0.05
Nioro du Sahel 2014	Pf3D7_09_v3_1111201	Pf3D7_10_v3_113265	0.173086637	0.033	P < 0.05
Nioro du Sahel 2014	Pf3D7_09_v3_1111201	Pf3D7_12_v3_529418	0.173086637	0.039	P < 0.05
Nioro du Sahel 2014	Pf3D7_10_v3_317581	Pf3D7_14_v3_1458378	0.175085345	0.018	P < 0.05
Nioro du Sahel 2014	Pf3D7_10_v3_631276	Pf3D7_12_v3_262202	0.177945994	0.045	P < 0.05
Nioro du Sahel 2014	Pf3D7_10_v3_663199	Pf3D7_11_v3_769994	0.233284226	0.032	P < 0.05
Nioro du Sahel 2014	Pf3D7_10_v3_663199	Pf3D7_12_v3_83177	0.125404392	0.027	P < 0.05
Nioro du Sahel 2014	Pf3D7_10_v3_1300117	Pf3D7_11_v3_281726	0.183662904	0.027	P < 0.05
Nioro du Sahel 2014	Pf3D7_10_v3_1300117	Pf3D7_11_v3_769994	0.173086637	0.027	P < 0.05
Nioro du Sahel 2014	Pf3D7_10_v3_1300117	Pf3D7_13_v3_1970443	0.409117407	0.002	P < 0.05
Nioro du Sahel 2014	Pf3D7_10_v3_1300117	Pf3D7_14_v3_3017749	0.172589579	0.023	P < 0.05
Nioro du Sahel 2014	Pf3D7_10_v3_1385894	Pf3D7_14_v3_1853594	0.181178449	0.016	P < 0.05
Nioro du Sahel 2014	Pf3D7_11_v3_185093	Pf3D7_11_v3_683965	0.376418201	0.012	P < 0.05
Nioro du Sahel 2014	Pf3D7_11_v3_185093	Pf3D7_12_v3_83177	0.181178449	0.016	P < 0.05
Nioro du Sahel 2014	Pf3D7_11_v3_281726	Pf3D7_13_v3_210367	0.316997868	0.01	P < 0.05
Nioro du Sahel 2014	Pf3D7_11_v3_683965	Pf3D7_14_v3_3124991	0.177945994	0.04	P < 0.05
Nioro du Sahel 2014	Pf3D7_11_v3_769994	Pf3D7_12_v3_114173	0.11385103	0.046	P < 0.05
Nioro du Sahel 2014	Pf3D7_11_v3_1752894	Pf3D7_14_v3_1757603	0.240810864	0.017	P < 0.05
Nioro du Sahel 2014	Pf3D7_12_v3_83177	Pf3D7_13_v3_210367	0.175085345	0.016	P < 0.05
Nioro du Sahel 2014	Pf3D7_13_v3_1233218	Pf3D7_13_v3_2573828	0.183849497	0.014	P < 0.05
Nioro du Sahel 2014	Pf3D7_14_v3_1458378	Pf3D7_14_v3_1757603	0.121130734	0.029	P < 0.05
Buea 2013	Pf3D7_01_v3_353274	Pf3D7_06_v3_937752	0.040422201	0.049	P < 0.05
Buea 2013	Pf3D7_01_v3_353274	Pf3D7_11_v3_1752894	0.086016466	0.005	P < 0.05
Buea 2013	Pf3D7_01_v3_537427	Pf3D7_09_v3_1111201	0.075249176	0.029	P < 0.05
Buea 2013	Pf3D7_02_v3_217337	Pf3D7_10_v3_663199	0.136686011	0.036	P < 0.05
Buea 2013	Pf3D7_02_v3_217337	Pf3D7_12_v3_114173	0.108245063	0.018	P < 0.05
Buea 2013	Pf3D7_02_v3_322398	Pf3D7_14_v3_3124991	0.114818486	0.012	P < 0.05
Buea 2013	Pf3D7_02_v3_660994	Pf3D7_06_v3_154779	0.195089023	0.011	P < 0.05
Buea 2013	Pf3D7_03_v3_442947	Pf3D7_07_v3_616673	0.269937249	0.001	P < 0.05
Buea 2013	Pf3D7_03_v3_751533	Pf3D7_04_v3_261971	0.148016482	0.03	P < 0.05
Buea 2013	Pf3D7_03_v3_751533	Pf3D7_04_v3_487211	0.123695863	0.03	P < 0.05
Buea 2013	Pf3D7_03_v3_751533	Pf3D7_04_v3_802705	0.083741293	0.042	P < 0.05
Buea 2013	Pf3D7_03_v3_751533	Pf3D7_04_v3_1136990	0.124745543	0.007	P < 0.05
Buea 2013	Pf3D7_03_v3_751533	Pf3D7_06_v3_593826	0.110760736	0.011	P < 0.05
Buea 2013	Pf3D7_03_v3_825800	Pf3D7_11_v3_769994	0.087660288	0.028	P < 0.05
Buea 2013	Pf3D7_03_v3_825800	Pf3D7_13_v3_146745	0.048110798	0.026	P < 0.05
Buea 2013	Pf3D7_03_v3_825800	Pf3D7_13_v3_2573828	0.10751558	0.038	P < 0.05
Buea 2013	Pf3D7_04_v3_261971	Pf3D7_04_v3_802705	0.115611034	0.033	P < 0.05
Buea 2013	Pf3D7_04_v3_261971	Pf3D7_07_v3_1233830	0.046836429	0.018	P < 0.05
Buea 2013	Pf3D7_04_v3_261971	Pf3D7_14_v3_1757603	0.17429523	0.005	P < 0.05
Buea 2013	Pf3D7_04_v3_300851	Pf3D7_04_v3_1097123	0.033376188	0.047	P < 0.05
Buea 2013	Pf3D7_04_v3_300851	Pf3D7_07_v3_1256331	0.16974674	0.012	P < 0.05
Buea 2013	Pf3D7_04_v3_386187	Pf3D7_06_v3_410695	0.078867996	0.047	P < 0.05
Buea 2013	Pf3D7_04_v3_386187	Pf3D7_07_v3_420925	0.064345908	0.037	P < 0.05
Buea 2013	Pf3D7_04_v3_462711	Pf3D7_05_v3_118209	0.047094329	0.037	P < 0.05
Buea 2013	Pf3D7_04_v3_462711	Pf3D7_10_v3_113265	0.125660011	0.006	P < 0.05
Buea 2013	Pf3D7_04_v3_462711	Pf3D7_14_v3_1853594	0.064090038	0.039	P < 0.05
Buea 2013	Pf3D7_04_v3_487211	Pf3D7_06_v3_410695	0.109468017	0.022	P < 0.05
Buea 2013	Pf3D7_04_v3_487211	Pf3D7_06_v3_1184506	0.064090038	0.04	P < 0.05
Buea 2013	Pf3D7_04_v3_487211	Pf3D7_07_v3_455974	0.043783951	0.018	P < 0.05
Buea 2013	Pf3D7_04_v3_487211	Pf3D7_07_v3_704373	0.054423906	0.046	P < 0.05
Buea 2013	Pf3D7_04_v3_802705	Pf3D7_10_v3_1300117	0.037947956	0.043	P < 0.05
Buea 2013	Pf3D7_04_v3_989912	Pf3D7_12_v3_114173	0.07994309	0.015	P < 0.05
Buea 2013	Pf3D7_04_v3_989912	Pf3D7_12_v3_262202	0.054088834	0.049	P < 0.05
Buea 2013	Pf3D7_04_v3_989912	Pf3D7_12_v3_1131606	0.069351616	0.019	P < 0.05
Buea 2013	Pf3D7_04_v3_1032592	Pf3D7_06_v3_1206498	0.080581784	0.014	P < 0.05
Buea 2013	Pf3D7_04_v3_1032592	Pf3D7_12_v3_2046741	0.125599213	0.002	P < 0.05
Buea 2013	Pf3D7_04_v3_1032592	Pf3D7_13_v3_146745	0.05804166	0.023	P < 0.05
Buea 2013	Pf3D7_04_v3_1032592	Pf3D7_14_v3_3124991	0.068570024	0.016	P < 0.05
Buea 2013	Pf3D7_04_v3_1097123	Pf3D7_06_v3_1184506	0.047148216	0.034	P < 0.05
Buea 2013	Pf3D7_04_v3_1097123	Pf3D7_14_v3_1458378	0.047708384	0.037	P < 0.05
Buea 2013	Pf3D7_04_v3_1136990	Pf3D7_06_v3_593826	0.062281845	0.045	P < 0.05
Buea 2013	Pf3D7_04_v3_1136990	Pf3D7_12_v3_114173	0.062281845	0.034	P < 0.05
Buea 2013	Pf3D7_05_v3_118209	Pf3D7_08_v3_1310910	0.083050084	0.005	P < 0.05
Buea 2013	Pf3D7_05_v3_118209	Pf3D7_12_v3_1131606	0.046941067	0.035	P < 0.05
Buea 2013	Pf3D7_05_v3_118209	Pf3D7_14_v3_1199242	0.070261335	0.017	P < 0.05
Buea 2013	Pf3D7_05_v3_385372	Pf3D7_07_v3_455974	0.05771786	0.027	P < 0.05
Buea 2013	Pf3D7_06_v3_154779	Pf3D7_08_v3_501042	0.106798187	0.005	P < 0.05
Buea 2013	Pf3D7_06_v3_1184506	Pf3D7_06_v3_1206498	0.293749465	0.001	P < 0.05
Buea 2013	Pf3D7_06_v3_1184506	Pf3D7_10_v3_113265	0.064090038	0.044	P < 0.05
Buea 2013	Pf3D7_06_v3_1184506	Pf3D7_10_v3_1385894	0.067723465	0.019	P < 0.05
Buea 2013	Pf3D7_06_v3_1184506	Pf3D7_11_v3_185093	0.045313857	0.047	P < 0.05
Buea 2013	Pf3D7_06_v3_1206498	Pf3D7_10_v3_336274	0.203919235	0.011	P < 0.05
Buea 2013	Pf3D7_06_v3_1206498	Pf3D7_10_v3_1385894	0.090338238	0.035	P < 0.05
Buea 2013	Pf3D7_07_v3_420925	Pf3D7_07_v3_1066647	0.092518275	0.009	P < 0.05
Buea 2013	Pf3D7_07_v3_455974	Pf3D7_11_v3_1752894	0.096528557	0.002	P < 0.05
Buea 2013	Pf3D7_07_v3_488471	Pf3D7_07_v3_704373	0.068927926	0.018	P < 0.05
Buea 2013	Pf3D7_07_v3_616673	Pf3D7_10_v3_631276	0.105236501	0.038	P < 0.05
Buea 2013	Pf3D7_07_v3_704373	Pf3D7_10_v3_631276	0.055582934	0.039	P < 0.05
Buea 2013	Pf3D7_07_v3_1233830	Pf3D7_14_v3_1199242	0.04730162	0.033	P < 0.05
Buea 2013	Pf3D7_07_v3_1268573	Pf3D7_08_v3_476310	0.062281845	0.033	P < 0.05
Buea 2013	Pf3D7_07_v3_1268573	Pf3D7_13_v3_1970443	0.066184949	0.023	P < 0.05
Buea 2013	Pf3D7_08_v3_476310	Pf3D7_11_v3_769994	0.087660288	0.031	P < 0.05
Buea 2013	Pf3D7_08_v3_476310	Pf3D7_14_v3_1757603	0.083892124	0.027	P < 0.05
Buea 2013	Pf3D7_08_v3_1291124	Pf3D7_10_v3_663199	0.096163722	0.043	P < 0.05
Buea 2013	Pf3D7_08_v3_1291124	Pf3D7_11_v3_769994	0.103011829	0.047	P < 0.05
Buea 2013	Pf3D7_08_v3_1291124	Pf3D7_13_v3_2161975	0.080076756	0.039	P < 0.05
Buea 2013	Pf3D7_08_v3_1310910	Pf3D7_12_v3_1761565	0.105699732	0.009	P < 0.05
Buea 2013	Pf3D7_08_v3_1310910	Pf3D7_13_v3_2573828	0.100558562	0.011	P < 0.05
Buea 2013	Pf3D7_08_v3_1310910	Pf3D7_14_v3_1199242	0.045180271	0.044	P < 0.05
Buea 2013	Pf3D7_09_v3_492627	Pf3D7_13_v3_1970443	0.085421464	0.029	P < 0.05
Buea 2013	Pf3D7_09_v3_1111201	Pf3D7_12_v3_1156135	0.059740713	0.012	P < 0.05
Buea 2013	Pf3D7_10_v3_113265	Pf3D7_13_v3_2573828	0.200735243	0.028	P < 0.05
Buea 2013	Pf3D7_10_v3_336274	Pf3D7_13_v3_1233218	0.041477368	0.032	P < 0.05
Buea 2013	Pf3D7_10_v3_631276	Pf3D7_12_v3_529418	0.118576914	0.002	P < 0.05
Buea 2013	Pf3D7_10_v3_663199	Pf3D7_12_v3_114173	0.105747346	0.018	P < 0.05
Buea 2013	Pf3D7_10_v3_1300117	Pf3D7_11_v3_1752894	0.082664753	0.003	P < 0.05
Buea 2013	Pf3D7_10_v3_1385894	Pf3D7_11_v3_1802201	0.090338238	0.037	P < 0.05
Buea 2013	Pf3D7_11_v3_281726	Pf3D7_11_v3_769994	0.133936874	0.022	P < 0.05
Buea 2013	Pf3D7_11_v3_281726	Pf3D7_13_v3_1233218	0.050381501	0.015	P < 0.05
Buea 2013	Pf3D7_11_v3_683965	Pf3D7_11_v3_1752894	0.072064777	0.017	P < 0.05
Buea 2013	Pf3D7_11_v3_769994	Pf3D7_13_v3_1233218	0.040422201	0.047	P < 0.05
Buea 2013	Pf3D7_11_v3_1752894	Pf3D7_14_v3_1757603	0.070350236	0.011	P < 0.05
Buea 2013	Pf3D7_11_v3_1752894	Pf3D7_14_v3_1853594	0.049889894	0.026	P < 0.05
Buea 2013	Pf3D7_12_v3_114173	Pf3D7_13_v3_1233218	0.047539363	0.027	P < 0.05
Buea 2013	Pf3D7_12_v3_114173	Pf3D7_14_v3_1458378	0.064367034	0.029	P < 0.05
Buea 2013	Pf3D7_12_v3_262202	Pf3D7_14_v3_1853594	0.150845422	0.004	P < 0.05
Buea 2013	Pf3D7_12_v3_529418	Pf3D7_13_v3_2161975	0.062530867	0.027	P < 0.05
Buea 2013	Pf3D7_12_v3_1131606	Pf3D7_14_v3_1199242	0.082171283	0.007	P < 0.05
Buea 2013	Pf3D7_12_v3_1761565	Pf3D7_13_v3_1233218	0.033607478	0.045	P < 0.05
Buea 2013	Pf3D7_13_v3_1233218	Pf3D7_14_v3_1757603	0.048287724	0.026	P < 0.05
Buea 2013	Pf3D7_13_v3_2573828	Pf3D7_14_v3_1458378	0.134761756	0.007	P < 0.05
Buea 2013	Pf3D7_14_v3_1199242	Pf3D7_14_v3_1853594	0.085421464	0.028	P < 0.05
Kinshasa 2012	Pf3D7_01_v3_353274	Pf3D7_10_v3_1300117	0.059472403	0.039	P < 0.05
Kinshasa 2012	Pf3D7_01_v3_353274	Pf3D7_11_v3_185093	0.165160399	0.049	P < 0.05
Kinshasa 2012	Pf3D7_01_v3_353274	Pf3D7_12_v3_2046741	0.165160399	0.04	P < 0.05
Kinshasa 2012	Pf3D7_01_v3_353274	Pf3D7_14_v3_1199242	0.084349273	0.021	P < 0.05
Kinshasa 2012	Pf3D7_01_v3_537427	Pf3D7_10_v3_1300117	0.132291667	0.011	P < 0.05
Kinshasa 2012	Pf3D7_02_v3_217337	Pf3D7_07_v3_1256331	0.196385285	0.012	P < 0.05
Kinshasa 2012	Pf3D7_02_v3_322398	Pf3D7_12_v3_529418	0.077332076	0.034	P < 0.05
Kinshasa 2012	Pf3D7_02_v3_322398	Pf3D7_12_v3_2046741	0.152579236	0.029	P < 0.05
Kinshasa 2012	Pf3D7_02_v3_322398	Pf3D7_14_v3_1458378	0.076978205	0.039	P < 0.05
Kinshasa 2012	Pf3D7_02_v3_660994	Pf3D7_04_v3_300851	0.14689356	0.039	P < 0.05
Kinshasa 2012	Pf3D7_02_v3_660994	Pf3D7_04_v3_487211	0.126026682	0.037	P < 0.05
Kinshasa 2012	Pf3D7_02_v3_660994	Pf3D7_12_v3_529418	0.104691439	0.013	P < 0.05
Kinshasa 2012	Pf3D7_02_v3_660994	Pf3D7_13_v3_146745	0.076978205	0.035	P < 0.05
Kinshasa 2012	Pf3D7_03_v3_442947	Pf3D7_07_v3_455974	0.111745399	0.012	P < 0.05
Kinshasa 2012	Pf3D7_03_v3_442947	Pf3D7_08_v3_476310	0.083316499	0.015	P < 0.05
Kinshasa 2012	Pf3D7_03_v3_751533	Pf3D7_10_v3_663199	0.272150629	0.003	P < 0.05
Kinshasa 2012	Pf3D7_03_v3_751533	Pf3D7_13_v3_1233218	0.149754416	0.026	P < 0.05
Kinshasa 2012	Pf3D7_03_v3_825800	Pf3D7_04_v3_989912	0.066958487	0.032	P < 0.05
Kinshasa 2012	Pf3D7_03_v3_825800	Pf3D7_11_v3_1752894	0.248211555	0.003	P < 0.05
Kinshasa 2012	Pf3D7_03_v3_825800	Pf3D7_11_v3_1802201	0.262698293	0.019	P < 0.05
Kinshasa 2012	Pf3D7_04_v3_261971	Pf3D7_04_v3_802705	0.162359474	0.04	P < 0.05
Kinshasa 2012	Pf3D7_04_v3_261971	Pf3D7_08_v3_1100058	0.20565182	0.004	P < 0.05
Kinshasa 2012	Pf3D7_04_v3_261971	Pf3D7_14_v3_3017749	0.106367323	0.014	P < 0.05
Kinshasa 2012	Pf3D7_04_v3_300851	Pf3D7_05_v3_118209	0.081487683	0.026	P < 0.05
Kinshasa 2012	Pf3D7_04_v3_300851	Pf3D7_06_v3_937752	0.192128741	0.007	P < 0.05
Kinshasa 2012	Pf3D7_04_v3_300851	Pf3D7_08_v3_1291124	0.251949724	0.01	P < 0.05
Kinshasa 2012	Pf3D7_04_v3_300851	Pf3D7_13_v3_1970443	0.057789759	0.043	P < 0.05
Kinshasa 2012	Pf3D7_04_v3_462711	Pf3D7_08_v3_1100058	0.101681385	0.017	P < 0.05
Kinshasa 2012	Pf3D7_04_v3_462711	Pf3D7_12_v3_1156135	0.075505777	0.038	P < 0.05
Kinshasa 2012	Pf3D7_04_v3_462711	Pf3D7_14_v3_3017749	0.133034703	0.006	P < 0.05
Kinshasa 2012	Pf3D7_04_v3_487211	Pf3D7_07_v3_1233830	0.075040322	0.032	P < 0.05
Kinshasa 2012	Pf3D7_04_v3_487211	Pf3D7_10_v3_1385894	0.194874352	0.009	P < 0.05
Kinshasa 2012	Pf3D7_04_v3_487211	Pf3D7_11_v3_683965	0.154076932	0.042	P < 0.05
Kinshasa 2012	Pf3D7_04_v3_487211	Pf3D7_12_v3_1156135	0.076587708	0.02	P < 0.05
Kinshasa 2012	Pf3D7_04_v3_802705	Pf3D7_05_v3_118209	0.056926808	0.039	P < 0.05
Kinshasa 2012	Pf3D7_04_v3_802705	Pf3D7_13_v3_1970443	0.082352197	0.024	P < 0.05
Kinshasa 2012	Pf3D7_04_v3_989912	Pf3D7_12_v3_1156135	0.074444444	0.041	P < 0.05
Kinshasa 2012	Pf3D7_04_v3_989912	Pf3D7_14_v3_3017749	0.132479302	0.008	P < 0.05
Kinshasa 2012	Pf3D7_04_v3_1032592	Pf3D7_06_v3_937752	0.129365922	0.022	P < 0.05
Kinshasa 2012	Pf3D7_04_v3_1032592	Pf3D7_09_v3_492627	0.122609499	0.041	P < 0.05
Kinshasa 2012	Pf3D7_04_v3_1097123	Pf3D7_12_v3_1761565	0.103917037	0.026	P < 0.05
Kinshasa 2012	Pf3D7_04_v3_1136990	Pf3D7_11_v3_1802201	0.101818498	0.048	P < 0.05
Kinshasa 2012	Pf3D7_05_v3_385372	Pf3D7_10_v3_631276	0.151739975	0.027	P < 0.05
Kinshasa 2012	Pf3D7_05_v3_385372	Pf3D7_12_v3_529418	0.136595623	0.005	P < 0.05
Kinshasa 2012	Pf3D7_06_v3_154779	Pf3D7_08_v3_1100058	0.249176071	0.002	P < 0.05
Kinshasa 2012	Pf3D7_06_v3_410695	Pf3D7_10_v3_631276	0.151739975	0.031	P < 0.05
Kinshasa 2012	Pf3D7_06_v3_937752	Pf3D7_12_v3_114173	0.103618893	0.021	P < 0.05
Kinshasa 2012	Pf3D7_06_v3_937752	Pf3D7_13_v3_2573828	0.151928147	0.033	P < 0.05
Kinshasa 2012	Pf3D7_06_v3_1184506	Pf3D7_09_v3_1111201	0.077784505	0.021	P < 0.05
Kinshasa 2012	Pf3D7_06_v3_1206498	Pf3D7_07_v3_616673	0.251908397	0.016	P < 0.05
Kinshasa 2012	Pf3D7_06_v3_1206498	Pf3D7_10_v3_113265	0.103513656	0.043	P < 0.05
Kinshasa 2012	Pf3D7_07_v3_420925	Pf3D7_12_v3_1156135	0.077332076	0.035	P < 0.05
Kinshasa 2012	Pf3D7_07_v3_488471	Pf3D7_07_v3_1066647	0.212542117	0.002	P < 0.05
Kinshasa 2012	Pf3D7_07_v3_488471	Pf3D7_09_v3_1111201	0.075396783	0.034	P < 0.05
Kinshasa 2012	Pf3D7_07_v3_488471	Pf3D7_12_v3_529418	0.075505777	0.045	P < 0.05
Kinshasa 2012	Pf3D7_07_v3_616673	Pf3D7_10_v3_113265	0.172154121	0.01	P < 0.05
Kinshasa 2012	Pf3D7_07_v3_616673	Pf3D7_10_v3_336274	0.203327739	0.019	P < 0.05
Kinshasa 2012	Pf3D7_07_v3_616673	Pf3D7_11_v3_769994	0.222413226	0.049	P < 0.05
Kinshasa 2012	Pf3D7_07_v3_704373	Pf3D7_10_v3_317581	0.132310818	0.016	P < 0.05
Kinshasa 2012	Pf3D7_07_v3_1233830	Pf3D7_11_v3_1752894	0.132826052	0.016	P < 0.05
Kinshasa 2012	Pf3D7_07_v3_1233830	Pf3D7_12_v3_529418	0.166701385	0.01	P < 0.05
Kinshasa 2012	Pf3D7_07_v3_1268573	Pf3D7_10_v3_1300117	0.075985933	0.045	P < 0.05
Kinshasa 2012	Pf3D7_08_v3_476310	Pf3D7_13_v3_210367	0.102055576	0.013	P < 0.05
Kinshasa 2012	Pf3D7_08_v3_501042	Pf3D7_08_v3_1310910	0.076587708	0.043	P < 0.05
Kinshasa 2012	Pf3D7_08_v3_501042	Pf3D7_14_v3_1853594	0.061495997	0.039	P < 0.05
Kinshasa 2012	Pf3D7_08_v3_1100058	Pf3D7_11_v3_769994	0.107069582	0.043	P < 0.05
Kinshasa 2012	Pf3D7_08_v3_1100058	Pf3D7_11_v3_1752894	0.10148822	0.027	P < 0.05
Kinshasa 2012	Pf3D7_08_v3_1100058	Pf3D7_12_v3_2046741	0.101197903	0.038	P < 0.05
Kinshasa 2012	Pf3D7_08_v3_1310910	Pf3D7_10_v3_1300117	0.076587708	0.04	P < 0.05
Kinshasa 2012	Pf3D7_09_v3_1111201	Pf3D7_12_v3_262202	0.11787311	0.008	P < 0.05
Kinshasa 2012	Pf3D7_09_v3_1111201	Pf3D7_13_v3_1970443	0.074509146	0.043	P < 0.05
Kinshasa 2012	Pf3D7_09_v3_1111201	Pf3D7_14_v3_1199242	0.074509146	0.045	P < 0.05
Kinshasa 2012	Pf3D7_10_v3_113265	Pf3D7_10_v3_317581	0.101874566	0.019	P < 0.05
Kinshasa 2012	Pf3D7_10_v3_113265	Pf3D7_10_v3_336274	0.101197903	0.028	P < 0.05
Kinshasa 2012	Pf3D7_10_v3_113265	Pf3D7_14_v3_1853594	0.103513656	0.036	P < 0.05
Kinshasa 2012	Pf3D7_10_v3_663199	Pf3D7_12_v3_529418	0.077332076	0.045	P < 0.05
Kinshasa 2012	Pf3D7_11_v3_185093	Pf3D7_13_v3_2573828	0.165160399	0.039	P < 0.05
Kinshasa 2012	Pf3D7_11_v3_281726	Pf3D7_12_v3_1156135	0.074641116	0.04	P < 0.05
Kinshasa 2012	Pf3D7_12_v3_262202	Pf3D7_13_v3_1970443	0.089785106	0.012	P < 0.05
Kinshasa 2012	Pf3D7_13_v3_146745	Pf3D7_14_v3_1458378	0.132402125	0.013	P < 0.05
Kinshasa 2012	Pf3D7_13_v3_2161975	Pf3D7_13_v3_2573828	0.198362474	0.026	P < 0.05
Kinshasa 2012	Pf3D7_14_v3_1757603	Pf3D7_14_v3_1853594	0.158964886	0.025	P < 0.05
Kinshasa 2013	Pf3D7_01_v3_353274	Pf3D7_06_v3_937752	0.16877243	0.039	P < 0.05
Kinshasa 2013	Pf3D7_01_v3_353274	Pf3D7_07_v3_1066647	0.228282935	0.012	P < 0.05
Kinshasa 2013	Pf3D7_01_v3_537427	Pf3D7_05_v3_385372	0.168016262	0.021	P < 0.05
Kinshasa 2013	Pf3D7_01_v3_537427	Pf3D7_12_v3_529418	0.228369231	0.009	P < 0.05
Kinshasa 2013	Pf3D7_02_v3_217337	Pf3D7_02_v3_322398	0.206946183	0.037	P < 0.05
Kinshasa 2013	Pf3D7_02_v3_217337	Pf3D7_13_v3_1233218	0.169661347	0.016	P < 0.05
Kinshasa 2013	Pf3D7_02_v3_322398	Pf3D7_04_v3_989912	0.28694485	0.012	P < 0.05
Kinshasa 2013	Pf3D7_02_v3_322398	Pf3D7_06_v3_410695	0.244773919	0.036	P < 0.05
Kinshasa 2013	Pf3D7_02_v3_322398	Pf3D7_08_v3_1100058	0.373520244	0.001	P < 0.05
Kinshasa 2013	Pf3D7_02_v3_322398	Pf3D7_13_v3_2573828	0.317467953	0.025	P < 0.05
Kinshasa 2013	Pf3D7_02_v3_660994	Pf3D7_14_v3_1199242	0.170355092	0.017	P < 0.05
Kinshasa 2013	Pf3D7_03_v3_442947	Pf3D7_08_v3_1310910	0.19400318	0.013	P < 0.05
Kinshasa 2013	Pf3D7_03_v3_442947	Pf3D7_11_v3_281726	0.219096721	0.032	P < 0.05
Kinshasa 2013	Pf3D7_03_v3_751533	Pf3D7_10_v3_631276	0.215810277	0.037	P < 0.05
Kinshasa 2013	Pf3D7_04_v3_261971	Pf3D7_10_v3_336274	0.460943818	0.034	P < 0.05
Kinshasa 2013	Pf3D7_04_v3_261971	Pf3D7_10_v3_1385894	0.627743723	0.011	P < 0.05
Kinshasa 2013	Pf3D7_04_v3_261971	Pf3D7_11_v3_1752894	0.195058441	0.021	P < 0.05
Kinshasa 2013	Pf3D7_04_v3_261971	Pf3D7_12_v3_529418	0.100523886	0.033	P < 0.05
Kinshasa 2013	Pf3D7_04_v3_261971	Pf3D7_13_v3_2573828	0.444208767	0.019	P < 0.05
Kinshasa 2013	Pf3D7_04_v3_261971	Pf3D7_14_v3_1199242	0.246986393	0.043	P < 0.05
Kinshasa 2013	Pf3D7_04_v3_300851	Pf3D7_09_v3_1111201	0.228282935	0.01	P < 0.05
Kinshasa 2013	Pf3D7_04_v3_300851	Pf3D7_10_v3_631276	0.281334785	0.013	P < 0.05
Kinshasa 2013	Pf3D7_04_v3_300851	Pf3D7_13_v3_210367	0.204051953	0.047	P < 0.05
Kinshasa 2013	Pf3D7_04_v3_386187	Pf3D7_09_v3_492627	0.346721521	0.041	P < 0.05
Kinshasa 2013	Pf3D7_04_v3_386187	Pf3D7_13_v3_2161975	0.219096721	0.036	P < 0.05
Kinshasa 2013	Pf3D7_04_v3_462711	Pf3D7_11_v3_185093	0.166842299	0.03	P < 0.05
Kinshasa 2013	Pf3D7_04_v3_802705	Pf3D7_07_v3_488471	0.162306309	0.048	P < 0.05
Kinshasa 2013	Pf3D7_04_v3_989912	Pf3D7_08_v3_1100058	0.163581051	0.038	P < 0.05
Kinshasa 2013	Pf3D7_04_v3_989912	Pf3D7_10_v3_317581	0.163581051	0.034	P < 0.05
Kinshasa 2013	Pf3D7_04_v3_1032592	Pf3D7_07_v3_488471	0.294380361	0.004	P < 0.05
Kinshasa 2013	Pf3D7_04_v3_1032592	Pf3D7_08_v3_1310910	0.165410478	0.031	P < 0.05
Kinshasa 2013	Pf3D7_04_v3_1097123	Pf3D7_07_v3_1268573	0.274984439	0.023	P < 0.05
Kinshasa 2013	Pf3D7_04_v3_1097123	Pf3D7_10_v3_113265	0.36284585	0.003	P < 0.05
Kinshasa 2013	Pf3D7_04_v3_1136990	Pf3D7_06_v3_593826	0.290271783	0.017	P < 0.05
Kinshasa 2013	Pf3D7_05_v3_118209	Pf3D7_05_v3_385372	0.16554015	0.029	P < 0.05
Kinshasa 2013	Pf3D7_05_v3_118209	Pf3D7_11_v3_185093	0.165410478	0.023	P < 0.05
Kinshasa 2013	Pf3D7_05_v3_118209	Pf3D7_13_v3_1970443	0.225793864	0.017	P < 0.05
Kinshasa 2013	Pf3D7_05_v3_385372	Pf3D7_12_v3_2046741	0.16554015	0.027	P < 0.05
Kinshasa 2013	Pf3D7_05_v3_385372	Pf3D7_13_v3_2161975	0.168016262	0.027	P < 0.05
Kinshasa 2013	Pf3D7_06_v3_154779	Pf3D7_06_v3_1184506	0.16877243	0.024	P < 0.05
Kinshasa 2013	Pf3D7_06_v3_154779	Pf3D7_08_v3_501042	0.301226743	0.01	P < 0.05
Kinshasa 2013	Pf3D7_06_v3_410695	Pf3D7_06_v3_1206498	0.368159849	0.021	P < 0.05
Kinshasa 2013	Pf3D7_06_v3_410695	Pf3D7_13_v3_2573828	0.390363668	0.013	P < 0.05
Kinshasa 2013	Pf3D7_06_v3_593826	Pf3D7_10_v3_663199	0.128038106	0.048	P < 0.05
Kinshasa 2013	Pf3D7_06_v3_593826	Pf3D7_11_v3_185093	0.249632281	0.004	P < 0.05
Kinshasa 2013	Pf3D7_06_v3_593826	Pf3D7_13_v3_2573828	0.476319759	0.008	P < 0.05
Kinshasa 2013	Pf3D7_06_v3_937752	Pf3D7_13_v3_2161975	0.28694485	0.01	P < 0.05
Kinshasa 2013	Pf3D7_06_v3_1184506	Pf3D7_06_v3_1206498	0.195058441	0.023	P < 0.05
Kinshasa 2013	Pf3D7_06_v3_1184506	Pf3D7_08_v3_1100058	0.165279867	0.034	P < 0.05
Kinshasa 2013	Pf3D7_06_v3_1184506	Pf3D7_11_v3_769994	0.165410478	0.031	P < 0.05
Kinshasa 2013	Pf3D7_06_v3_1206498	Pf3D7_10_v3_336274	0.460943818	0.041	P < 0.05
Kinshasa 2013	Pf3D7_07_v3_455974	Pf3D7_12_v3_2046741	0.456016263	0.001	P < 0.05
Kinshasa 2013	Pf3D7_07_v3_488471	Pf3D7_13_v3_210367	0.162306309	0.041	P < 0.05
Kinshasa 2013	Pf3D7_07_v3_616673	Pf3D7_07_v3_1233830	0.177977442	0.019	P < 0.05
Kinshasa 2013	Pf3D7_07_v3_616673	Pf3D7_14_v3_1853594	0.31129506	0.025	P < 0.05
Kinshasa 2013	Pf3D7_07_v3_704373	Pf3D7_09_v3_492627	0.128038106	0.045	P < 0.05
Kinshasa 2013	Pf3D7_07_v3_704373	Pf3D7_10_v3_317581	0.226474051	0.008	P < 0.05
Kinshasa 2013	Pf3D7_07_v3_1066647	Pf3D7_12_v3_1156135	0.204051953	0.045	P < 0.05
Kinshasa 2013	Pf3D7_07_v3_1233830	Pf3D7_08_v3_476310	0.165410478	0.023	P < 0.05
Kinshasa 2013	Pf3D7_08_v3_476310	Pf3D7_10_v3_113265	0.165929622	0.032	P < 0.05
Kinshasa 2013	Pf3D7_08_v3_476310	Pf3D7_10_v3_663199	0.165410478	0.029	P < 0.05
Kinshasa 2013	Pf3D7_08_v3_476310	Pf3D7_14_v3_3124991	0.226063629	0.007	P < 0.05
Kinshasa 2013	Pf3D7_08_v3_1100058	Pf3D7_12_v3_262202	0.162306309	0.045	P < 0.05
Kinshasa 2013	Pf3D7_08_v3_1310910	Pf3D7_11_v3_281726	0.166842299	0.032	P < 0.05
Kinshasa 2013	Pf3D7_09_v3_1111201	Pf3D7_10_v3_631276	0.165929622	0.031	P < 0.05
Kinshasa 2013	Pf3D7_10_v3_113265	Pf3D7_14_v3_3124991	0.158971253	0.041	P < 0.05
Kinshasa 2013	Pf3D7_10_v3_336274	Pf3D7_12_v3_1761565	0.373052103	0.046	P < 0.05
Kinshasa 2013	Pf3D7_10_v3_336274	Pf3D7_14_v3_1199242	0.351448407	0.018	P < 0.05
Kinshasa 2013	Pf3D7_10_v3_631276	Pf3D7_11_v3_1752894	0.165929622	0.03	P < 0.05
Kinshasa 2013	Pf3D7_11_v3_185093	Pf3D7_13_v3_2573828	0.128038106	0.046	P < 0.05
Kinshasa 2013	Pf3D7_11_v3_185093	Pf3D7_14_v3_1199242	0.170355092	0.029	P < 0.05
Kinshasa 2013	Pf3D7_11_v3_1752894	Pf3D7_13_v3_2573828	0.176416114	0.032	P < 0.05
Kinshasa 2013	Pf3D7_11_v3_1802201	Pf3D7_12_v3_1156135	0.267519489	0.024	P < 0.05
Kinshasa 2013	Pf3D7_11_v3_1802201	Pf3D7_12_v3_2046741	0.16877243	0.041	P < 0.05
Kinshasa 2013	Pf3D7_12_v3_83177	Pf3D7_12_v3_1761565	0.141338742	0.013	P < 0.05
Kinshasa 2013	Pf3D7_12_v3_83177	Pf3D7_13_v3_146745	0.169661347	0.026	P < 0.05
Kinshasa 2013	Pf3D7_12_v3_1131606	Pf3D7_14_v3_3017749	0.267519489	0.028	P < 0.05
Kinshasa 2013	Pf3D7_12_v3_1131606	Pf3D7_14_v3_3124991	0.28694485	0.014	P < 0.05
Kinshasa 2013	Pf3D7_12_v3_1761565	Pf3D7_13_v3_146745	0.274640279	0.022	P < 0.05
Kinshasa 2013	Pf3D7_13_v3_210367	Pf3D7_13_v3_1970443	0.228282935	0.011	P < 0.05
Kinshasa 2013	Pf3D7_13_v3_1233218	Pf3D7_13_v3_2161975	0.228369231	0.009	P < 0.05
Kinshasa 2013	Pf3D7_14_v3_3017749	Pf3D7_14_v3_3124991	0.217979022	0.016	P < 0.05
Chikwawa 2011	Pf3D7_01_v3_353274	Pf3D7_08_v3_476310	0.112762544	0.006	P < 0.05
Chikwawa 2011	Pf3D7_01_v3_353274	Pf3D7_10_v3_113265	0.082663827	0.048	P < 0.05
Chikwawa 2011	Pf3D7_01_v3_353274	Pf3D7_13_v3_2573828	0.150385388	0.041	P < 0.05
Chikwawa 2011	Pf3D7_01_v3_537427	Pf3D7_05_v3_385372	0.059636187	0.048	P < 0.05
Chikwawa 2011	Pf3D7_02_v3_217337	Pf3D7_04_v3_261971	0.131651643	0.041	P < 0.05
Chikwawa 2011	Pf3D7_02_v3_322398	Pf3D7_07_v3_616673	0.137845493	0.018	P < 0.05
Chikwawa 2011	Pf3D7_02_v3_660994	Pf3D7_07_v3_420925	0.137483229	0.024	P < 0.05
Chikwawa 2011	Pf3D7_02_v3_660994	Pf3D7_10_v3_336274	0.153925134	0.039	P < 0.05
Chikwawa 2011	Pf3D7_02_v3_660994	Pf3D7_10_v3_1300117	0.101584409	0.037	P < 0.05
Chikwawa 2011	Pf3D7_03_v3_442947	Pf3D7_06_v3_937752	0.101132244	0.01	P < 0.05
Chikwawa 2011	Pf3D7_03_v3_442947	Pf3D7_08_v3_1310910	0.111178641	0.016	P < 0.05
Chikwawa 2011	Pf3D7_03_v3_442947	Pf3D7_10_v3_663199	0.279437302	0.013	P < 0.05
Chikwawa 2011	Pf3D7_03_v3_442947	Pf3D7_12_v3_529418	0.04077759	0.048	P < 0.05
Chikwawa 2011	Pf3D7_03_v3_751533	Pf3D7_06_v3_410695	0.142422412	0.025	P < 0.05
Chikwawa 2011	Pf3D7_03_v3_751533	Pf3D7_07_v3_704373	0.109256632	0.048	P < 0.05
Chikwawa 2011	Pf3D7_03_v3_751533	Pf3D7_07_v3_1256331	0.171693619	0.049	P < 0.05
Chikwawa 2011	Pf3D7_03_v3_751533	Pf3D7_10_v3_1300117	0.17228972	0.003	P < 0.05
Chikwawa 2011	Pf3D7_03_v3_751533	Pf3D7_14_v3_1757603	0.109256632	0.049	P < 0.05
Chikwawa 2011	Pf3D7_03_v3_825800	Pf3D7_06_v3_937752	0.068472852	0.024	P < 0.05
Chikwawa 2011	Pf3D7_03_v3_825800	Pf3D7_08_v3_1291124	0.100828867	0.049	P < 0.05
Chikwawa 2011	Pf3D7_04_v3_261971	Pf3D7_05_v3_118209	0.103183729	0.023	P < 0.05
Chikwawa 2011	Pf3D7_04_v3_261971	Pf3D7_08_v3_1310910	0.072560381	0.035	P < 0.05
Chikwawa 2011	Pf3D7_04_v3_386187	Pf3D7_10_v3_317581	0.101572829	0.029	P < 0.05
Chikwawa 2011	Pf3D7_04_v3_462711	Pf3D7_04_v3_802705	0.084799973	0.006	P < 0.05
Chikwawa 2011	Pf3D7_04_v3_462711	Pf3D7_08_v3_1291124	0.047485111	0.048	P < 0.05
Chikwawa 2011	Pf3D7_04_v3_462711	Pf3D7_08_v3_1310910	0.060609452	0.018	P < 0.05
Chikwawa 2011	Pf3D7_04_v3_462711	Pf3D7_09_v3_492627	0.062730985	0.028	P < 0.05
Chikwawa 2011	Pf3D7_04_v3_462711	Pf3D7_12_v3_83177	0.111426945	0.007	P < 0.05
Chikwawa 2011	Pf3D7_04_v3_462711	Pf3D7_14_v3_3017749	0.092986658	0.01	P < 0.05
Chikwawa 2011	Pf3D7_04_v3_487211	Pf3D7_09_v3_492627	0.247696815	0.001	P < 0.05
Chikwawa 2011	Pf3D7_04_v3_487211	Pf3D7_10_v3_631276	0.132757076	0.026	P < 0.05
Chikwawa 2011	Pf3D7_04_v3_487211	Pf3D7_12_v3_114173	0.069051622	0.016	P < 0.05
Chikwawa 2011	Pf3D7_04_v3_487211	Pf3D7_13_v3_1970443	0.08589071	0.004	P < 0.05
Chikwawa 2011	Pf3D7_04_v3_802705	Pf3D7_06_v3_593826	0.082089948	0.042	P < 0.05
Chikwawa 2011	Pf3D7_04_v3_802705	Pf3D7_10_v3_113265	0.140986337	0.008	P < 0.05
Chikwawa 2011	Pf3D7_04_v3_802705	Pf3D7_11_v3_1752894	0.040652206	0.045	P < 0.05
Chikwawa 2011	Pf3D7_04_v3_1032592	Pf3D7_06_v3_937752	0.093338429	0.007	P < 0.05
Chikwawa 2011	Pf3D7_04_v3_1032592	Pf3D7_07_v3_1268573	0.086498184	0.039	P < 0.05
Chikwawa 2011	Pf3D7_04_v3_1136990	Pf3D7_06_v3_593826	0.129013066	0.008	P < 0.05
Chikwawa 2011	Pf3D7_04_v3_1136990	Pf3D7_12_v3_529418	0.076689946	0.017	P < 0.05
Chikwawa 2011	Pf3D7_05_v3_118209	Pf3D7_06_v3_1206498	0.058885305	0.049	P < 0.05
Chikwawa 2011	Pf3D7_05_v3_118209	Pf3D7_11_v3_1802201	0.170560175	0.001	P < 0.05
Chikwawa 2011	Pf3D7_05_v3_118209	Pf3D7_13_v3_2161975	0.08333506	0.043	P < 0.05
Chikwawa 2011	Pf3D7_05_v3_385372	Pf3D7_07_v3_616673	0.107246611	0.007	P < 0.05
Chikwawa 2011	Pf3D7_06_v3_410695	Pf3D7_07_v3_488471	0.086224608	0.039	P < 0.05
Chikwawa 2011	Pf3D7_06_v3_410695	Pf3D7_07_v3_1233830	0.063623683	0.028	P < 0.05
Chikwawa 2011	Pf3D7_06_v3_410695	Pf3D7_11_v3_185093	0.09354102	0.006	P < 0.05
Chikwawa 2011	Pf3D7_06_v3_410695	Pf3D7_12_v3_262202	0.086224608	0.029	P < 0.05
Chikwawa 2011	Pf3D7_06_v3_410695	Pf3D7_13_v3_2161975	0.109314324	0.046	P < 0.05
Chikwawa 2011	Pf3D7_06_v3_937752	Pf3D7_07_v3_1066647	0.065940516	0.033	P < 0.05
Chikwawa 2011	Pf3D7_06_v3_937752	Pf3D7_10_v3_317581	0.060498615	0.041	P < 0.05
Chikwawa 2011	Pf3D7_06_v3_937752	Pf3D7_10_v3_336274	0.064147221	0.034	P < 0.05
Chikwawa 2011	Pf3D7_06_v3_937752	Pf3D7_11_v3_769994	0.11353539	0.005	P < 0.05
Chikwawa 2011	Pf3D7_06_v3_1184506	Pf3D7_06_v3_1206498	0.199387412	0.001	P < 0.05
Chikwawa 2011	Pf3D7_06_v3_1184506	Pf3D7_12_v3_2046741	0.060620932	0.037	P < 0.05
Chikwawa 2011	Pf3D7_06_v3_1206498	Pf3D7_12_v3_1761565	0.087122046	0.046	P < 0.05
Chikwawa 2011	Pf3D7_07_v3_420925	Pf3D7_08_v3_1291124	0.100529675	0.025	P < 0.05
Chikwawa 2011	Pf3D7_07_v3_420925	Pf3D7_11_v3_281726	0.090509851	0.043	P < 0.05
Chikwawa 2011	Pf3D7_07_v3_455974	Pf3D7_08_v3_1100058	0.077833182	0.011	P < 0.05
Chikwawa 2011	Pf3D7_07_v3_455974	Pf3D7_10_v3_631276	0.096122318	0.031	P < 0.05
Chikwawa 2011	Pf3D7_07_v3_455974	Pf3D7_12_v3_1156135	0.083451237	0.043	P < 0.05
Chikwawa 2011	Pf3D7_07_v3_488471	Pf3D7_09_v3_492627	0.069715059	0.041	P < 0.05
Chikwawa 2011	Pf3D7_07_v3_616673	Pf3D7_10_v3_1385894	0.145818005	0.016	P < 0.05
Chikwawa 2011	Pf3D7_07_v3_704373	Pf3D7_10_v3_1300117	0.087699886	0.017	P < 0.05
Chikwawa 2011	Pf3D7_07_v3_1233830	Pf3D7_09_v3_492627	0.048838905	0.032	P < 0.05
Chikwawa 2011	Pf3D7_07_v3_1256331	Pf3D7_09_v3_1111201	0.126306699	0.025	P < 0.05
Chikwawa 2011	Pf3D7_07_v3_1256331	Pf3D7_10_v3_1300117	0.123459233	0.013	P < 0.05
Chikwawa 2011	Pf3D7_07_v3_1268573	Pf3D7_10_v3_1385894	0.161197567	0.003	P < 0.05
Chikwawa 2011	Pf3D7_07_v3_1268573	Pf3D7_11_v3_683965	0.104475441	0.032	P < 0.05
Chikwawa 2011	Pf3D7_08_v3_501042	Pf3D7_11_v3_185093	0.060291412	0.037	P < 0.05
Chikwawa 2011	Pf3D7_08_v3_501042	Pf3D7_11_v3_683965	0.095093357	0.013	P < 0.05
Chikwawa 2011	Pf3D7_08_v3_1291124	Pf3D7_10_v3_113265	0.106486185	0.005	P < 0.05
Chikwawa 2011	Pf3D7_08_v3_1291124	Pf3D7_14_v3_3017749	0.060161778	0.045	P < 0.05
Chikwawa 2011	Pf3D7_08_v3_1310910	Pf3D7_10_v3_336274	0.072488642	0.046	P < 0.05
Chikwawa 2011	Pf3D7_08_v3_1310910	Pf3D7_14_v3_1458378	0.059636187	0.029	P < 0.05
Chikwawa 2011	Pf3D7_09_v3_492627	Pf3D7_13_v3_1233218	0.107461331	0.04	P < 0.05
Chikwawa 2011	Pf3D7_10_v3_317581	Pf3D7_10_v3_663199	0.110621009	0.028	P < 0.05
Chikwawa 2011	Pf3D7_10_v3_317581	Pf3D7_11_v3_1752894	0.112169492	0.006	P < 0.05
Chikwawa 2011	Pf3D7_10_v3_317581	Pf3D7_13_v3_1233218	0.125380407	0.008	P < 0.05
Chikwawa 2011	Pf3D7_10_v3_631276	Pf3D7_12_v3_529418	0.062730985	0.013	P < 0.05
Chikwawa 2011	Pf3D7_10_v3_663199	Pf3D7_11_v3_1802201	0.226591114	0.006	P < 0.05
Chikwawa 2011	Pf3D7_11_v3_281726	Pf3D7_12_v3_529418	0.115129199	0.001	P < 0.05
Chikwawa 2011	Pf3D7_11_v3_683965	Pf3D7_12_v3_1761565	0.337687808	0.001	P < 0.05
Chikwawa 2011	Pf3D7_11_v3_683965	Pf3D7_13_v3_146745	0.155748102	0.019	P < 0.05
Chikwawa 2011	Pf3D7_11_v3_683965	Pf3D7_14_v3_1458378	0.176298871	0.002	P < 0.05
Chikwawa 2011	Pf3D7_11_v3_1802201	Pf3D7_13_v3_2161975	0.109314324	0.048	P < 0.05
Chikwawa 2011	Pf3D7_11_v3_1802201	Pf3D7_13_v3_2573828	0.195367934	0.006	P < 0.05
Chikwawa 2011	Pf3D7_11_v3_1802201	Pf3D7_14_v3_1853594	0.125872163	0.029	P < 0.05
Chikwawa 2011	Pf3D7_12_v3_83177	Pf3D7_14_v3_3124991	0.068472852	0.025	P < 0.05
Chikwawa 2011	Pf3D7_12_v3_1761565	Pf3D7_13_v3_146745	0.149071656	0.028	P < 0.05
Chikwawa 2011	Pf3D7_12_v3_2046741	Pf3D7_13_v3_146745	0.047919436	0.039	P < 0.05
Chikwawa 2011	Pf3D7_12_v3_2046741	Pf3D7_13_v3_1233218	0.062561644	0.024	P < 0.05
Chikwawa 2011	Pf3D7_13_v3_210367	Pf3D7_14_v3_1199242	0.104395797	0.016	P < 0.05
Chikwawa 2011	Pf3D7_13_v3_210367	Pf3D7_14_v3_1458378	0.058885305	0.042	P < 0.05
Chikwawa 2011	Pf3D7_14_v3_1199242	Pf3D7_14_v3_3124991	0.186956948	0.014	P < 0.05
Chikwawa 2011	Pf3D7_14_v3_1458378	Pf3D7_14_v3_3017749	0.060220747	0.031	P < 0.05
Mkuzi-Muheza 2013	Pf3D7_01_v3_353274	Pf3D7_06_v3_1184506	0.087295863	0.044	P < 0.05
Mkuzi-Muheza 2013	Pf3D7_01_v3_353274	Pf3D7_07_v3_1268573	0.125759851	0.001	P < 0.05
Mkuzi-Muheza 2013	Pf3D7_01_v3_353274	Pf3D7_10_v3_663199	0.212648906	0.009	P < 0.05
Mkuzi-Muheza 2013	Pf3D7_01_v3_353274	Pf3D7_12_v3_1156135	0.090357869	0.003	P < 0.05
Mkuzi-Muheza 2013	Pf3D7_01_v3_353274	Pf3D7_12_v3_2046741	0.112658763	0.016	P < 0.05
Mkuzi-Muheza 2013	Pf3D7_01_v3_537427	Pf3D7_07_v3_455974	0.099505422	0.007	P < 0.05
Mkuzi-Muheza 2013	Pf3D7_01_v3_537427	Pf3D7_08_v3_501042	0.104253073	0.005	P < 0.05
Mkuzi-Muheza 2013	Pf3D7_01_v3_537427	Pf3D7_11_v3_1802201	0.050950022	0.046	P < 0.05
Mkuzi-Muheza 2013	Pf3D7_01_v3_537427	Pf3D7_12_v3_529418	0.049359479	0.048	P < 0.05
Mkuzi-Muheza 2013	Pf3D7_02_v3_217337	Pf3D7_04_v3_462711	0.056086024	0.024	P < 0.05
Mkuzi-Muheza 2013	Pf3D7_02_v3_217337	Pf3D7_10_v3_1300117	0.052789239	0.044	P < 0.05
Mkuzi-Muheza 2013	Pf3D7_02_v3_217337	Pf3D7_11_v3_769994	0.145864662	0.046	P < 0.05
Mkuzi-Muheza 2013	Pf3D7_02_v3_217337	Pf3D7_14_v3_1458378	0.072667458	0.007	P < 0.05
Mkuzi-Muheza 2013	Pf3D7_02_v3_322398	Pf3D7_06_v3_593826	0.143404531	0.037	P < 0.05
Mkuzi-Muheza 2013	Pf3D7_02_v3_322398	Pf3D7_11_v3_1802201	0.186506713	0.007	P < 0.05
Mkuzi-Muheza 2013	Pf3D7_02_v3_322398	Pf3D7_12_v3_1131606	0.120590291	0.035	P < 0.05
Mkuzi-Muheza 2013	Pf3D7_02_v3_660994	Pf3D7_09_v3_492627	0.085748291	0.048	P < 0.05
Mkuzi-Muheza 2013	Pf3D7_02_v3_660994	Pf3D7_11_v3_1752894	0.102438264	0.026	P < 0.05
Mkuzi-Muheza 2013	Pf3D7_02_v3_660994	Pf3D7_12_v3_262202	0.129544821	0.031	P < 0.05
Mkuzi-Muheza 2013	Pf3D7_03_v3_442947	Pf3D7_07_v3_616673	0.342740759	0.003	P < 0.05
Mkuzi-Muheza 2013	Pf3D7_03_v3_442947	Pf3D7_11_v3_1752894	0.102438264	0.021	P < 0.05
Mkuzi-Muheza 2013	Pf3D7_03_v3_751533	Pf3D7_03_v3_825800	0.246865964	0.016	P < 0.05
Mkuzi-Muheza 2013	Pf3D7_03_v3_751533	Pf3D7_04_v3_487211	0.170436018	0.027	P < 0.05
Mkuzi-Muheza 2013	Pf3D7_03_v3_751533	Pf3D7_06_v3_154779	0.152084765	0.023	P < 0.05
Mkuzi-Muheza 2013	Pf3D7_03_v3_751533	Pf3D7_06_v3_937752	0.140993472	0.019	P < 0.05
Mkuzi-Muheza 2013	Pf3D7_03_v3_751533	Pf3D7_08_v3_1291124	0.140993472	0.02	P < 0.05
Mkuzi-Muheza 2013	Pf3D7_03_v3_751533	Pf3D7_08_v3_1310910	0.115946435	0.003	P < 0.05
Mkuzi-Muheza 2013	Pf3D7_03_v3_751533	Pf3D7_10_v3_631276	0.12418982	0.019	P < 0.05
Mkuzi-Muheza 2013	Pf3D7_03_v3_751533	Pf3D7_12_v3_114173	0.218013599	0.001	P < 0.05
Mkuzi-Muheza 2013	Pf3D7_03_v3_825800	Pf3D7_05_v3_118209	0.081793446	0.034	P < 0.05
Mkuzi-Muheza 2013	Pf3D7_03_v3_825800	Pf3D7_08_v3_1310910	0.088612242	0.008	P < 0.05
Mkuzi-Muheza 2013	Pf3D7_03_v3_825800	Pf3D7_12_v3_83177	0.054464839	0.046	P < 0.05
Mkuzi-Muheza 2013	Pf3D7_04_v3_261971	Pf3D7_07_v3_704373	0.098972195	0.019	P < 0.05
Mkuzi-Muheza 2013	Pf3D7_04_v3_261971	Pf3D7_08_v3_476310	0.277837522	0.001	P < 0.05
Mkuzi-Muheza 2013	Pf3D7_04_v3_261971	Pf3D7_12_v3_83177	0.056862194	0.047	P < 0.05
Mkuzi-Muheza 2013	Pf3D7_04_v3_261971	Pf3D7_13_v3_146745	0.085532846	0.048	P < 0.05
Mkuzi-Muheza 2013	Pf3D7_04_v3_261971	Pf3D7_13_v3_1970443	0.035169395	0.042	P < 0.05
Mkuzi-Muheza 2013	Pf3D7_04_v3_261971	Pf3D7_14_v3_3017749	0.085532846	0.038	P < 0.05
Mkuzi-Muheza 2013	Pf3D7_04_v3_300851	Pf3D7_07_v3_704373	0.102438264	0.02	P < 0.05
Mkuzi-Muheza 2013	Pf3D7_04_v3_386187	Pf3D7_06_v3_410695	0.259895158	0.002	P < 0.05
Mkuzi-Muheza 2013	Pf3D7_04_v3_386187	Pf3D7_07_v3_1066647	0.174472393	0.03	P < 0.05
Mkuzi-Muheza 2013	Pf3D7_04_v3_386187	Pf3D7_09_v3_1111201	0.070318791	0.013	P < 0.05
Mkuzi-Muheza 2013	Pf3D7_04_v3_386187	Pf3D7_10_v3_1300117	0.123089572	0.002	P < 0.05
Mkuzi-Muheza 2013	Pf3D7_04_v3_386187	Pf3D7_11_v3_683965	0.268709994	0.002	P < 0.05
Mkuzi-Muheza 2013	Pf3D7_04_v3_386187	Pf3D7_14_v3_1853594	0.158013157	0.025	P < 0.05
Mkuzi-Muheza 2013	Pf3D7_04_v3_462711	Pf3D7_06_v3_1184506	0.049899448	0.045	P < 0.05
Mkuzi-Muheza 2013	Pf3D7_04_v3_462711	Pf3D7_11_v3_281726	0.051756605	0.034	P < 0.05
Mkuzi-Muheza 2013	Pf3D7_04_v3_462711	Pf3D7_14_v3_1458378	0.11802517	0.01	P < 0.05
Mkuzi-Muheza 2013	Pf3D7_04_v3_487211	Pf3D7_07_v3_455974	0.177748859	0.002	P < 0.05
Mkuzi-Muheza 2013	Pf3D7_04_v3_487211	Pf3D7_07_v3_1233830	0.067385601	0.022	P < 0.05
Mkuzi-Muheza 2013	Pf3D7_04_v3_487211	Pf3D7_09_v3_1111201	0.084558474	0.009	P < 0.05
Mkuzi-Muheza 2013	Pf3D7_04_v3_487211	Pf3D7_10_v3_1385894	0.156992084	0.005	P < 0.05
Mkuzi-Muheza 2013	Pf3D7_04_v3_487211	Pf3D7_11_v3_1802201	0.194794805	0.004	P < 0.05
Mkuzi-Muheza 2013	Pf3D7_04_v3_802705	Pf3D7_13_v3_1970443	0.035169395	0.04	P < 0.05
Mkuzi-Muheza 2013	Pf3D7_04_v3_989912	Pf3D7_05_v3_385372	0.118844992	0.005	P < 0.05
Mkuzi-Muheza 2013	Pf3D7_04_v3_989912	Pf3D7_06_v3_1184506	0.081238332	0.013	P < 0.05
Mkuzi-Muheza 2013	Pf3D7_04_v3_1032592	Pf3D7_13_v3_2573828	0.059932158	0.012	P < 0.05
Mkuzi-Muheza 2013	Pf3D7_04_v3_1097123	Pf3D7_13_v3_1233218	0.116596241	0.004	P < 0.05
Mkuzi-Muheza 2013	Pf3D7_04_v3_1136990	Pf3D7_08_v3_476310	0.093535189	0.025	P < 0.05
Mkuzi-Muheza 2013	Pf3D7_04_v3_1136990	Pf3D7_12_v3_529418	0.06397148	0.03	P < 0.05
Mkuzi-Muheza 2013	Pf3D7_04_v3_1136990	Pf3D7_12_v3_2046741	0.160496492	0.003	P < 0.05
Mkuzi-Muheza 2013	Pf3D7_05_v3_118209	Pf3D7_06_v3_1206498	0.06339596	0.036	P < 0.05
Mkuzi-Muheza 2013	Pf3D7_05_v3_118209	Pf3D7_09_v3_1111201	0.080797194	0.021	P < 0.05
Mkuzi-Muheza 2013	Pf3D7_05_v3_118209	Pf3D7_12_v3_2046741	0.063703394	0.033	P < 0.05
Mkuzi-Muheza 2013	Pf3D7_05_v3_385372	Pf3D7_08_v3_1100058	0.050055897	0.031	P < 0.05
Mkuzi-Muheza 2013	Pf3D7_05_v3_385372	Pf3D7_13_v3_2161975	0.085532846	0.048	P < 0.05
Mkuzi-Muheza 2013	Pf3D7_05_v3_385372	Pf3D7_14_v3_1199242	0.107716592	0.021	P < 0.05
Mkuzi-Muheza 2013	Pf3D7_05_v3_385372	Pf3D7_14_v3_1853594	0.109669678	0.017	P < 0.05
Mkuzi-Muheza 2013	Pf3D7_06_v3_154779	Pf3D7_07_v3_1256331	0.145548152	0.038	P < 0.05
Mkuzi-Muheza 2013	Pf3D7_06_v3_154779	Pf3D7_13_v3_2573828	0.134292697	0.046	P < 0.05
Mkuzi-Muheza 2013	Pf3D7_06_v3_410695	Pf3D7_07_v3_420925	0.044174853	0.03	P < 0.05
Mkuzi-Muheza 2013	Pf3D7_06_v3_410695	Pf3D7_11_v3_769994	0.168095331	0.038	P < 0.05
Mkuzi-Muheza 2013	Pf3D7_06_v3_410695	Pf3D7_13_v3_1233218	0.091845933	0.03	P < 0.05
Mkuzi-Muheza 2013	Pf3D7_06_v3_410695	Pf3D7_14_v3_1853594	0.168273404	0.019	P < 0.05
Mkuzi-Muheza 2013	Pf3D7_06_v3_593826	Pf3D7_13_v3_210367	0.14306093	0.003	P < 0.05
Mkuzi-Muheza 2013	Pf3D7_06_v3_937752	Pf3D7_07_v3_488471	0.082004688	0.018	P < 0.05
Mkuzi-Muheza 2013	Pf3D7_06_v3_937752	Pf3D7_08_v3_1100058	0.082004688	0.016	P < 0.05
Mkuzi-Muheza 2013	Pf3D7_06_v3_937752	Pf3D7_08_v3_1291124	0.133652765	0.007	P < 0.05
Mkuzi-Muheza 2013	Pf3D7_06_v3_937752	Pf3D7_10_v3_663199	0.11971985	0.028	P < 0.05
Mkuzi-Muheza 2013	Pf3D7_06_v3_937752	Pf3D7_11_v3_281726	0.17606446	0.003	P < 0.05
Mkuzi-Muheza 2013	Pf3D7_06_v3_937752	Pf3D7_13_v3_210367	0.098471913	0.008	P < 0.05
Mkuzi-Muheza 2013	Pf3D7_06_v3_937752	Pf3D7_14_v3_1757603	0.173639146	0.003	P < 0.05
Mkuzi-Muheza 2013	Pf3D7_06_v3_1184506	Pf3D7_06_v3_1206498	0.077686057	0.033	P < 0.05
Mkuzi-Muheza 2013	Pf3D7_06_v3_1184506	Pf3D7_07_v3_1268573	0.080770122	0.019	P < 0.05
Mkuzi-Muheza 2013	Pf3D7_06_v3_1184506	Pf3D7_08_v3_1100058	0.081396009	0.007	P < 0.05
Mkuzi-Muheza 2013	Pf3D7_06_v3_1206498	Pf3D7_10_v3_336274	0.088367375	0.037	P < 0.05
Mkuzi-Muheza 2013	Pf3D7_06_v3_1206498	Pf3D7_11_v3_1752894	0.116872129	0.005	P < 0.05
Mkuzi-Muheza 2013	Pf3D7_06_v3_1206498	Pf3D7_11_v3_1802201	0.111582223	0.012	P < 0.05
Mkuzi-Muheza 2013	Pf3D7_07_v3_455974	Pf3D7_11_v3_1752894	0.079224815	0.025	P < 0.05
Mkuzi-Muheza 2013	Pf3D7_07_v3_488471	Pf3D7_08_v3_1100058	0.063977072	0.033	P < 0.05
Mkuzi-Muheza 2013	Pf3D7_07_v3_488471	Pf3D7_08_v3_1291124	0.082004688	0.013	P < 0.05
Mkuzi-Muheza 2013	Pf3D7_07_v3_488471	Pf3D7_11_v3_281726	0.052272422	0.032	P < 0.05
Mkuzi-Muheza 2013	Pf3D7_07_v3_488471	Pf3D7_12_v3_529418	0.049378558	0.044	P < 0.05
Mkuzi-Muheza 2013	Pf3D7_07_v3_616673	Pf3D7_13_v3_2161975	0.2725059	0.006	P < 0.05
Mkuzi-Muheza 2013	Pf3D7_07_v3_616673	Pf3D7_14_v3_3124991	0.14295287	0.038	P < 0.05
Mkuzi-Muheza 2013	Pf3D7_07_v3_704373	Pf3D7_08_v3_476310	0.184710274	0.002	P < 0.05
Mkuzi-Muheza 2013	Pf3D7_07_v3_704373	Pf3D7_13_v3_146745	0.063062206	0.043	P < 0.05
Mkuzi-Muheza 2013	Pf3D7_07_v3_1066647	Pf3D7_07_v3_1256331	0.242899235	0.018	P < 0.05
Mkuzi-Muheza 2013	Pf3D7_07_v3_1066647	Pf3D7_08_v3_1100058	0.046848968	0.032	P < 0.05
Mkuzi-Muheza 2013	Pf3D7_07_v3_1233830	Pf3D7_10_v3_317581	0.064050437	0.042	P < 0.05
Mkuzi-Muheza 2013	Pf3D7_07_v3_1233830	Pf3D7_11_v3_185093	0.050345445	0.047	P < 0.05
Mkuzi-Muheza 2013	Pf3D7_07_v3_1233830	Pf3D7_12_v3_114173	0.049899448	0.046	P < 0.05
Mkuzi-Muheza 2013	Pf3D7_07_v3_1233830	Pf3D7_12_v3_262202	0.065566141	0.018	P < 0.05
Mkuzi-Muheza 2013	Pf3D7_07_v3_1256331	Pf3D7_14_v3_3124991	0.162519543	0.039	P < 0.05
Mkuzi-Muheza 2013	Pf3D7_07_v3_1268573	Pf3D7_08_v3_1100058	0.098579407	0.009	P < 0.05
Mkuzi-Muheza 2013	Pf3D7_07_v3_1268573	Pf3D7_12_v3_1156135	0.064147154	0.03	P < 0.05
Mkuzi-Muheza 2013	Pf3D7_08_v3_476310	Pf3D7_13_v3_146745	0.093535189	0.022	P < 0.05
Mkuzi-Muheza 2013	Pf3D7_08_v3_501042	Pf3D7_13_v3_146745	0.109669678	0.02	P < 0.05
Mkuzi-Muheza 2013	Pf3D7_08_v3_1100058	Pf3D7_08_v3_1291124	0.082004688	0.012	P < 0.05
Mkuzi-Muheza 2013	Pf3D7_08_v3_1291124	Pf3D7_08_v3_1310910	0.212868936	0.001	P < 0.05
Mkuzi-Muheza 2013	Pf3D7_08_v3_1291124	Pf3D7_09_v3_1111201	0.065453523	0.034	P < 0.05
Mkuzi-Muheza 2013	Pf3D7_08_v3_1291124	Pf3D7_10_v3_631276	0.113584971	0.012	P < 0.05
Mkuzi-Muheza 2013	Pf3D7_08_v3_1291124	Pf3D7_13_v3_1233218	0.077997883	0.034	P < 0.05
Mkuzi-Muheza 2013	Pf3D7_08_v3_1310910	Pf3D7_09_v3_492627	0.080770122	0.018	P < 0.05
Mkuzi-Muheza 2013	Pf3D7_08_v3_1310910	Pf3D7_10_v3_631276	0.064395935	0.045	P < 0.05
Mkuzi-Muheza 2013	Pf3D7_08_v3_1310910	Pf3D7_14_v3_1853594	0.066471049	0.026	P < 0.05
Mkuzi-Muheza 2013	Pf3D7_09_v3_1111201	Pf3D7_11_v3_281726	0.102103253	0.002	P < 0.05
Mkuzi-Muheza 2013	Pf3D7_09_v3_1111201	Pf3D7_12_v3_529418	0.064242261	0.035	P < 0.05
Mkuzi-Muheza 2013	Pf3D7_09_v3_1111201	Pf3D7_12_v3_1131606	0.067210668	0.021	P < 0.05
Mkuzi-Muheza 2013	Pf3D7_09_v3_1111201	Pf3D7_13_v3_1970443	0.080422419	0.019	P < 0.05
Mkuzi-Muheza 2013	Pf3D7_10_v3_336274	Pf3D7_10_v3_663199	0.162233312	0.013	P < 0.05
Mkuzi-Muheza 2013	Pf3D7_10_v3_663199	Pf3D7_11_v3_281726	0.199560938	0.009	P < 0.05
Mkuzi-Muheza 2013	Pf3D7_10_v3_663199	Pf3D7_12_v3_2046741	0.112658763	0.017	P < 0.05
Mkuzi-Muheza 2013	Pf3D7_10_v3_663199	Pf3D7_13_v3_210367	0.102560861	0.01	P < 0.05
Mkuzi-Muheza 2013	Pf3D7_10_v3_1300117	Pf3D7_12_v3_2046741	0.064260801	0.041	P < 0.05
Mkuzi-Muheza 2013	Pf3D7_10_v3_1385894	Pf3D7_11_v3_1752894	0.115693418	0.015	P < 0.05
Mkuzi-Muheza 2013	Pf3D7_10_v3_1385894	Pf3D7_11_v3_1802201	0.098552114	0.035	P < 0.05
Mkuzi-Muheza 2013	Pf3D7_11_v3_281726	Pf3D7_13_v3_1233218	0.075814284	0.034	P < 0.05
Mkuzi-Muheza 2013	Pf3D7_11_v3_1752894	Pf3D7_11_v3_1802201	0.09642917	0.021	P < 0.05
Mkuzi-Muheza 2013	Pf3D7_11_v3_1752894	Pf3D7_14_v3_1757603	0.185353311	0.002	P < 0.05
Mkuzi-Muheza 2013	Pf3D7_12_v3_262202	Pf3D7_12_v3_529418	0.118190941	0.005	P < 0.05
Mkuzi-Muheza 2013	Pf3D7_12_v3_262202	Pf3D7_12_v3_1761565	0.159932283	0.01	P < 0.05
Mkuzi-Muheza 2013	Pf3D7_12_v3_1761565	Pf3D7_13_v3_2573828	0.189675252	0.022	P < 0.05
Mkuzi-Muheza 2013	Pf3D7_13_v3_146745	Pf3D7_14_v3_3124991	0.072774413	0.045	P < 0.05
Mkuzi-Muheza 2013	Pf3D7_13_v3_2161975	Pf3D7_14_v3_1757603	0.16130467	0.041	P < 0.05
Mkuzi-Muheza 2013	Pf3D7_13_v3_2161975	Pf3D7_14_v3_3124991	0.14295287	0.043	P < 0.05
Mkuzi-Muheza 2013	Pf3D7_14_v3_1199242	Pf3D7_14_v3_1853594	0.168273404	0.025	P < 0.05
Nachingea 2013	Pf3D7_01_v3_353274	Pf3D7_06_v3_410695	0.255602477	0.042	P < 0.05
Nachingea 2013	Pf3D7_01_v3_537427	Pf3D7_12_v3_1761565	0.279124345	0.033	P < 0.05
Nachingea 2013	Pf3D7_02_v3_217337	Pf3D7_10_v3_663199	0.322778451	0.028	P < 0.05
Nachingea 2013	Pf3D7_02_v3_322398	Pf3D7_07_v3_1256331	0.257953359	0.036	P < 0.05
Nachingea 2013	Pf3D7_02_v3_322398	Pf3D7_13_v3_1970443	0.264540732	0.01	P < 0.05
Nachingea 2013	Pf3D7_03_v3_442947	Pf3D7_03_v3_825800	0.428681011	0.037	P < 0.05
Nachingea 2013	Pf3D7_03_v3_442947	Pf3D7_07_v3_704373	0.145645773	0.037	P < 0.05
Nachingea 2013	Pf3D7_03_v3_751533	Pf3D7_12_v3_262202	0.662337662	0.003	P < 0.05
Nachingea 2013	Pf3D7_03_v3_825800	Pf3D7_07_v3_1066647	0.558423913	0.029	P < 0.05
Nachingea 2013	Pf3D7_04_v3_300851	Pf3D7_07_v3_1066647	0.558423913	0.036	P < 0.05
Nachingea 2013	Pf3D7_04_v3_386187	Pf3D7_14_v3_3017749	0.368627037	0.004	P < 0.05
Nachingea 2013	Pf3D7_04_v3_462711	Pf3D7_04_v3_802705	0.357027226	0.009	P < 0.05
Nachingea 2013	Pf3D7_04_v3_462711	Pf3D7_06_v3_410695	0.357027226	0.008	P < 0.05
Nachingea 2013	Pf3D7_04_v3_462711	Pf3D7_10_v3_317581	0.262240439	0.019	P < 0.05
Nachingea 2013	Pf3D7_04_v3_487211	Pf3D7_11_v3_185093	0.187460153	0.041	P < 0.05
Nachingea 2013	Pf3D7_04_v3_802705	Pf3D7_10_v3_317581	0.190963513	0.033	P < 0.05
Nachingea 2013	Pf3D7_04_v3_989912	Pf3D7_05_v3_385372	0.182321322	0.042	P < 0.05
Nachingea 2013	Pf3D7_04_v3_989912	Pf3D7_11_v3_1802201	0.136963567	0.041	P < 0.05
Nachingea 2013	Pf3D7_04_v3_1032592	Pf3D7_06_v3_1184506	0.26035503	0.013	P < 0.05
Nachingea 2013	Pf3D7_04_v3_1032592	Pf3D7_06_v3_1206498	0.187460153	0.026	P < 0.05
Nachingea 2013	Pf3D7_04_v3_1097123	Pf3D7_07_v3_488471	0.187460153	0.034	P < 0.05
Nachingea 2013	Pf3D7_04_v3_1097123	Pf3D7_08_v3_501042	0.447052306	0.006	P < 0.05
Nachingea 2013	Pf3D7_04_v3_1097123	Pf3D7_10_v3_336274	0.447052306	0.007	P < 0.05
Nachingea 2013	Pf3D7_04_v3_1097123	Pf3D7_13_v3_210367	0.26151802	0.011	P < 0.05
Nachingea 2013	Pf3D7_04_v3_1136990	Pf3D7_08_v3_1100058	0.255602477	0.027	P < 0.05
Nachingea 2013	Pf3D7_05_v3_118209	Pf3D7_09_v3_1111201	0.182321322	0.041	P < 0.05
Nachingea 2013	Pf3D7_06_v3_593826	Pf3D7_07_v3_420925	0.259005928	0.014	P < 0.05
Nachingea 2013	Pf3D7_06_v3_593826	Pf3D7_07_v3_704373	0.18393696	0.038	P < 0.05
Nachingea 2013	Pf3D7_06_v3_1184506	Pf3D7_06_v3_1206498	0.187460153	0.036	P < 0.05
Nachingea 2013	Pf3D7_06_v3_1184506	Pf3D7_11_v3_769994	0.187460153	0.027	P < 0.05
Nachingea 2013	Pf3D7_07_v3_420925	Pf3D7_07_v3_455974	0.18393696	0.046	P < 0.05
Nachingea 2013	Pf3D7_07_v3_420925	Pf3D7_11_v3_1752894	0.264540732	0.015	P < 0.05
Nachingea 2013	Pf3D7_07_v3_455974	Pf3D7_11_v3_281726	0.18393696	0.031	P < 0.05
Nachingea 2013	Pf3D7_07_v3_616673	Pf3D7_12_v3_1131606	0.267281619	0.01	P < 0.05
Nachingea 2013	Pf3D7_07_v3_1066647	Pf3D7_14_v3_1199242	0.354852452	0.022	P < 0.05
Nachingea 2013	Pf3D7_07_v3_1233830	Pf3D7_08_v3_1100058	0.18393696	0.036	P < 0.05
Nachingea 2013	Pf3D7_07_v3_1256331	Pf3D7_11_v3_1802201	0.380952381	0.036	P < 0.05
Nachingea 2013	Pf3D7_07_v3_1256331	Pf3D7_14_v3_3124991	0.491288568	0.023	P < 0.05
Nachingea 2013	Pf3D7_08_v3_501042	Pf3D7_10_v3_336274	0.418699187	0.016	P < 0.05
Nachingea 2013	Pf3D7_08_v3_501042	Pf3D7_10_v3_1300117	0.199083265	0.012	P < 0.05
Nachingea 2013	Pf3D7_08_v3_501042	Pf3D7_11_v3_1752894	0.199083265	0.019	P < 0.05
Nachingea 2013	Pf3D7_08_v3_501042	Pf3D7_12_v3_83177	0.266832912	0.014	P < 0.05
Nachingea 2013	Pf3D7_08_v3_1100058	Pf3D7_10_v3_317581	0.18393696	0.039	P < 0.05
Nachingea 2013	Pf3D7_08_v3_1100058	Pf3D7_11_v3_185093	0.264540732	0.016	P < 0.05
Nachingea 2013	Pf3D7_08_v3_1291124	Pf3D7_10_v3_113265	0.262918613	0.01	P < 0.05
Nachingea 2013	Pf3D7_08_v3_1291124	Pf3D7_12_v3_114173	0.35663881	0.001	P < 0.05
Nachingea 2013	Pf3D7_08_v3_1291124	Pf3D7_14_v3_1853594	0.255602477	0.039	P < 0.05
Nachingea 2013	Pf3D7_08_v3_1310910	Pf3D7_12_v3_1156135	0.18393696	0.037	P < 0.05
Nachingea 2013	Pf3D7_10_v3_113265	Pf3D7_10_v3_1300117	0.261162975	0.027	P < 0.05
Nachingea 2013	Pf3D7_10_v3_317581	Pf3D7_11_v3_185093	0.352976877	0.003	P < 0.05
Nachingea 2013	Pf3D7_10_v3_317581	Pf3D7_13_v3_146745	0.262240439	0.014	P < 0.05
Nachingea 2013	Pf3D7_10_v3_631276	Pf3D7_11_v3_281726	0.180969954	0.047	P < 0.05
Nachingea 2013	Pf3D7_10_v3_631276	Pf3D7_14_v3_1199242	0.26151802	0.018	P < 0.05
Nachingea 2013	Pf3D7_10_v3_1300117	Pf3D7_11_v3_769994	0.187460153	0.021	P < 0.05
Nachingea 2013	Pf3D7_10_v3_1300117	Pf3D7_12_v3_114173	0.180432314	0.046	P < 0.05
Nachingea 2013	Pf3D7_11_v3_281726	Pf3D7_14_v3_1853594	0.255602477	0.026	P < 0.05
Nachingea 2013	Pf3D7_11_v3_683965	Pf3D7_14_v3_1757603	0.187460153	0.033	P < 0.05
Nachingea 2013	Pf3D7_11_v3_1752894	Pf3D7_12_v3_83177	0.182321322	0.028	P < 0.05
Nachingea 2013	Pf3D7_11_v3_1802201	Pf3D7_14_v3_3124991	0.491288568	0.026	P < 0.05
Nachingea 2013	Pf3D7_12_v3_114173	Pf3D7_14_v3_1853594	0.190963513	0.035	P < 0.05
Nachingea 2013	Pf3D7_12_v3_1131606	Pf3D7_13_v3_146745	0.262240439	0.016	P < 0.05
