# Supplementary material for: Performance of SNP barcodes to determine genetic diversity and population structure of Plasmodium falciparum in Africa
Source: Front Genet. 2023 Jun 1;14:1071896. doi: 10.3389/fgene.2023.1071896 (PMC10267394; doi:10.3389/fgene.2023.1071896)
Supplement: Supplementary file 2 [file DataSheet3.CSV]

Study Population	Locus 1	Locus 2	rbarD	pvalue	pvalue >= 0.05
Basse 2014	Pf3D7_01_v3_130339	Pf3D7_07_v3_489666	0.147728741	0.006	P < 0.05
Basse 2014	Pf3D7_01_v3_130339	Pf3D7_11_v3_408600	0.180757664	0.011	P < 0.05
Basse 2014	Pf3D7_02_v3_842805	Pf3D7_10_v3_1402510	0.373128971	0.012	P < 0.05
Basse 2014	Pf3D7_06_v3_145475	Pf3D7_09_v3_634019	0.215669383	0.011	P < 0.05
Basse 2014	Pf3D7_07_v3_221722	Pf3D7_07_v3_602559	0.140714866	0.022	P < 0.05
Basse 2014	Pf3D7_07_v3_221722	Pf3D7_08_v3_612596	0.243216046	0.027	P < 0.05
Basse 2014	Pf3D7_07_v3_435497	Pf3D7_07_v3_616459	0.125053756	0.036	P < 0.05
Basse 2014	Pf3D7_07_v3_489666	Pf3D7_11_v3_408600	0.271523529	0.001	P < 0.05
Cape-Coast 2014	Pf3D7_01_v3_130339	Pf3D7_04_v3_276127	0.201213221	0.019	P < 0.05
Cape-Coast 2014	Pf3D7_02_v3_842805	Pf3D7_07_v3_616459	0.328290131	0.001	P < 0.05
Cape-Coast 2014	Pf3D7_02_v3_842805	Pf3D7_11_v3_408600	0.122141338	0.029	P < 0.05
Cape-Coast 2014	Pf3D7_06_v3_937752	Pf3D7_07_v3_489666	0.193666918	0.002	P < 0.05
Navrongo 2010	Pf3D7_02_v3_842805	Pf3D7_10_v3_1402510	0.158754976	0.009	P < 0.05
Navrongo 2010	Pf3D7_05_v3_931606	Pf3D7_10_v3_82375	0.19690251	0.02	P < 0.05
Navrongo 2010	Pf3D7_06_v3_145475	Pf3D7_08_v3_612596	0.190362642	0.016	P < 0.05
Navrongo 2010	Pf3D7_07_v3_221722	Pf3D7_07_v3_736978	0.262848196	0.033	P < 0.05
Navrongo 2010	Pf3D7_07_v3_489666	Pf3D7_08_v3_612596	0.07108154	0.034	P < 0.05
Navrongo 2010	Pf3D7_07_v3_628392	Pf3D7_07_v3_736978	0.149094128	0.031	P < 0.05
Navrongo 2010	Pf3D7_07_v3_628392	Pf3D7_10_v3_82375	0.119780058	0.031	P < 0.05
Navrongo 2013	Pf3D7_02_v3_842805	Pf3D7_05_v3_931606	0.102554701	0.047	P < 0.05
Navrongo 2013	Pf3D7_05_v3_931606	Pf3D7_10_v3_82375	0.147552592	0.005	P < 0.05
Navrongo 2013	Pf3D7_06_v3_937752	Pf3D7_07_v3_435497	0.088045578	0.043	P < 0.05
Navrongo 2013	Pf3D7_06_v3_937752	Pf3D7_07_v3_616459	0.058316129	0.049	P < 0.05
Navrongo 2013	Pf3D7_07_v3_435497	Pf3D7_10_v3_82375	0.103956301	0.016	P < 0.05
Navrongo 2013	Pf3D7_07_v3_435497	Pf3D7_11_v3_119497	0.216515895	0.027	P < 0.05
Navrongo 2013	Pf3D7_07_v3_489666	Pf3D7_07_v3_736978	0.123480694	0.004	P < 0.05
Navrongo 2013	Pf3D7_07_v3_628392	Pf3D7_11_v3_119497	0.09489803	0.042	P < 0.05
Nzerekore 2011	Pf3D7_02_v3_842805	Pf3D7_07_v3_435497	0.078809466	0.042	P < 0.05
Nzerekore 2011	Pf3D7_02_v3_842805	Pf3D7_10_v3_1402510	0.255544456	0.014	P < 0.05
Nzerekore 2011	Pf3D7_06_v3_937752	Pf3D7_09_v3_634019	0.130314302	0.032	P < 0.05
Nzerekore 2011	Pf3D7_07_v3_489666	Pf3D7_07_v3_736978	0.138305588	0.009	P < 0.05
Faladje 2013	Pf3D7_02_v3_842805	Pf3D7_13_v3_158412	0.230587121	0.006	P < 0.05
Faladje 2013	Pf3D7_07_v3_221722	Pf3D7_13_v3_158412	0.165950434	0.023	P < 0.05
Faladje 2013	Pf3D7_07_v3_435497	Pf3D7_07_v3_616459	0.182112881	0.016	P < 0.05
Faladje 2013	Pf3D7_07_v3_489666	Pf3D7_11_v3_119497	0.134562889	0.041	P < 0.05
Faladje 2013	Pf3D7_07_v3_628392	Pf3D7_09_v3_634019	0.185606467	0.004	P < 0.05
Nioro du Sahel 2014	Pf3D7_01_v3_130339	Pf3D7_07_v3_616459	0.160128154	0.045	P < 0.05
Nioro du Sahel 2014	Pf3D7_05_v3_931606	Pf3D7_09_v3_634019	0.264080444	0.006	P < 0.05
Nioro du Sahel 2014	Pf3D7_06_v3_145475	Pf3D7_07_v3_435497	0.163259334	0.041	P < 0.05
Nioro du Sahel 2014	Pf3D7_06_v3_145475	Pf3D7_10_v3_82375	0.441929057	0.001	P < 0.05
Nioro du Sahel 2014	Pf3D7_06_v3_145475	Pf3D7_13_v3_158412	0.164582895	0.031	P < 0.05
Nioro du Sahel 2014	Pf3D7_07_v3_489666	Pf3D7_13_v3_158412	0.161858974	0.038	P < 0.05
Nioro du Sahel 2014	Pf3D7_10_v3_82375	Pf3D7_13_v3_158412	0.160128154	0.049	P < 0.05
Buea 2013	Pf3D7_01_v3_130339	Pf3D7_04_v3_276127	0.086779905	0.033	P < 0.05
Buea 2013	Pf3D7_01_v3_130339	Pf3D7_07_v3_435497	0.054427919	0.018	P < 0.05
Buea 2013	Pf3D7_07_v3_435497	Pf3D7_07_v3_736978	0.034445488	0.045	P < 0.05
Buea 2013	Pf3D7_07_v3_616459	Pf3D7_07_v3_628392	0.07227005	0.023	P < 0.05
Buea 2013	Pf3D7_07_v3_628392	Pf3D7_10_v3_82375	0.10626539	0.001	P < 0.05
Buea 2013	Pf3D7_07_v3_628392	Pf3D7_11_v3_408600	0.04296074	0.042	P < 0.05
Buea 2013	Pf3D7_07_v3_736978	Pf3D7_10_v3_82375	0.04260648	0.045	P < 0.05
Buea 2013	Pf3D7_09_v3_634019	Pf3D7_10_v3_82375	0.042839252	0.038	P < 0.05
Kinshasa 2012	Pf3D7_04_v3_276127	Pf3D7_06_v3_937752	0.120889086	0.036	P < 0.05
Kinshasa 2012	Pf3D7_04_v3_276127	Pf3D7_11_v3_119497	0.27889286	0.049	P < 0.05
Kinshasa 2012	Pf3D7_06_v3_937752	Pf3D7_07_v3_602559	0.12046418	0.018	P < 0.05
Kinshasa 2012	Pf3D7_06_v3_937752	Pf3D7_08_v3_612596	0.147047083	0.015	P < 0.05
Kinshasa 2012	Pf3D7_07_v3_602559	Pf3D7_13_v3_158412	0.121234977	0.013	P < 0.05
Kinshasa 2012	Pf3D7_07_v3_616459	Pf3D7_07_v3_628392	0.07120289	0.038	P < 0.05
Kinshasa 2013	Pf3D7_04_v3_276127	Pf3D7_08_v3_612596	0.303376236	0.045	P < 0.05
Kinshasa 2013	Pf3D7_05_v3_931606	Pf3D7_08_v3_612596	0.16877243	0.04	P < 0.05
Kinshasa 2013	Pf3D7_06_v3_145475	Pf3D7_11_v3_408600	0.169661347	0.02	P < 0.05
Kinshasa 2013	Pf3D7_07_v3_221722	Pf3D7_08_v3_612596	0.244773919	0.043	P < 0.05
Chikwawa 2011	Pf3D7_06_v3_937752	Pf3D7_09_v3_634019	0.098008689	0.008	P < 0.05
Chikwawa 2011	Pf3D7_06_v3_937752	Pf3D7_10_v3_1402510	0.062195185	0.03	P < 0.05
Chikwawa 2011	Pf3D7_07_v3_616459	Pf3D7_13_v3_158412	0.093998039	0.019	P < 0.05
Chikwawa 2011	Pf3D7_07_v3_628392	Pf3D7_10_v3_82375	0.062193411	0.037	P < 0.05
Mkuzi-Muheza 2013	Pf3D7_01_v3_130339	Pf3D7_10_v3_1402510	0.055283667	0.017	P < 0.05
Mkuzi-Muheza 2013	Pf3D7_02_v3_842805	Pf3D7_11_v3_119497	0.109918973	0.016	P < 0.05
Mkuzi-Muheza 2013	Pf3D7_04_v3_276127	Pf3D7_09_v3_634019	0.086669197	0.029	P < 0.05
Mkuzi-Muheza 2013	Pf3D7_06_v3_145475	Pf3D7_13_v3_158412	0.07574262	0.019	P < 0.05
Mkuzi-Muheza 2013	Pf3D7_07_v3_435497	Pf3D7_07_v3_602559	0.073859808	0.028	P < 0.05
Mkuzi-Muheza 2013	Pf3D7_07_v3_435497	Pf3D7_11_v3_119497	0.109918973	0.009	P < 0.05
Mkuzi-Muheza 2013	Pf3D7_09_v3_634019	Pf3D7_13_v3_158412	0.093426	0.005	P < 0.05
Mkuzi-Muheza 2013	Pf3D7_10_v3_82375	Pf3D7_10_v3_1402510	0.060526096	0.038	P < 0.05
Nachingea 2013	Pf3D7_04_v3_276127	Pf3D7_10_v3_1402510	0.20310096	0.011	P < 0.05
Nachingea 2013	Pf3D7_06_v3_937752	Pf3D7_07_v3_736978	0.205527287	0.038	P < 0.05
Nachingea 2013	Pf3D7_06_v3_937752	Pf3D7_10_v3_82375	0.201494963	0.017	P < 0.05
