# Supplementary material for: Performance of SNP barcodes to determine genetic diversity and population structure of Plasmodium falciparum in Africa
Source: Front Genet. 2023 Jun 1;14:1071896. doi: 10.3389/fgene.2023.1071896 (PMC10267394; doi:10.3389/fgene.2023.1071896)
Supplement: Supplementary file 4 [file DataSheet1.CSV]

Country	Site	Year	Site_Year	Total_n	Locus	Observed_n	MAC	Major.Allele	Minor.Allele	Minor.Allele.Frequency
Benin	Homel	2014	Homel 2014	36	Pf3D7_01_v3_130339	36	5	T	C	0.129
Benin	Homel	2014	Homel 2014	36	Pf3D7_01_v3_537322	36	0	A	G	0.028
Benin	Homel	2014	Homel 2014	36	Pf3D7_02_v3_842805	35	6	C	T	0.31
Benin	Homel	2014	Homel 2014	36	Pf3D7_04_v3_276127	36	4	T	C	0.125
Benin	Homel	2014	Homel 2014	36	Pf3D7_05_v3_931606	36	3	C	G	0.455
Benin	Homel	2014	Homel 2014	36	Pf3D7_06_v3_145475	36	4	C	G	0.219
Benin	Homel	2014	Homel 2014	36	Pf3D7_06_v3_937752	36	4	A	G	0.375
Benin	Homel	2014	Homel 2014	36	Pf3D7_07_v3_221722	36	1	G	A	0.114
Benin	Homel	2014	Homel 2014	36	Pf3D7_07_v3_435497	36	4	T	A	0.281
Benin	Homel	2014	Homel 2014	36	Pf3D7_07_v3_489666	36	6	C	T	0.467
Benin	Homel	2014	Homel 2014	36	Pf3D7_07_v3_602559	32	6	T	C	0.385
Benin	Homel	2014	Homel 2014	36	Pf3D7_07_v3_616459	35	8	G	A	0.481
Benin	Homel	2014	Homel 2014	36	Pf3D7_07_v3_628392	36	6	C	T	0.267
Benin	Homel	2014	Homel 2014	36	Pf3D7_07_v3_736978	36	5	A	C	0.29
Benin	Homel	2014	Homel 2014	36	Pf3D7_07_v3_1359804	36	6	C	G/A	0.067/0.2
Benin	Homel	2014	Homel 2014	36	Pf3D7_08_v3_612596	36	3	C	A	0.212
Benin	Homel	2014	Homel 2014	36	Pf3D7_09_v3_634019	36	2	C	T	0.412
Benin	Homel	2014	Homel 2014	36	Pf3D7_10_v3_82375	34	6	A	T	0.464
Benin	Homel	2014	Homel 2014	36	Pf3D7_10_v3_1402510	36	5	A	C	0.226
Benin	Homel	2014	Homel 2014	36	Pf3D7_11_v3_119497	35	3	G	A	0.188
Benin	Homel	2014	Homel 2014	36	Pf3D7_11_v3_408600	36	2	A	C	0.382
Benin	Homel	2014	Homel 2014	36	Pf3D7_13_v3_158412	34	7	C	T	0.407
Benin	Homel	2014	Homel 2014	36	Pf3D7_13_v3_1429067	36	0	T	-	0
Benin	Homel	2014	Homel 2014	36	Pf3D7_14_v3_755731	36	0	G	-	0
Cameroon	Buea	2013	Buea 2013	235	Pf3D7_01_v3_130339	235	50	T	C	0.314
Cameroon	Buea	2013	Buea 2013	235	Pf3D7_01_v3_537322	235	6	A	G	0.022
Cameroon	Buea	2013	Buea 2013	235	Pf3D7_02_v3_842805	234	40	C	T	0.273
Cameroon	Buea	2013	Buea 2013	235	Pf3D7_04_v3_276127	235	41	T	C	0.17
Cameroon	Buea	2013	Buea 2013	235	Pf3D7_05_v3_931606	234	48	C	G	0.215
Cameroon	Buea	2013	Buea 2013	235	Pf3D7_06_v3_145475	234	47	C	G	0.348
Cameroon	Buea	2013	Buea 2013	235	Pf3D7_06_v3_937752	235	46	A	G	0.466
Cameroon	Buea	2013	Buea 2013	235	Pf3D7_07_v3_221722	235	15	G	A	0.095
Cameroon	Buea	2013	Buea 2013	235	Pf3D7_07_v3_435497	235	56	A	T	0.436
Cameroon	Buea	2013	Buea 2013	235	Pf3D7_07_v3_489666	235	54	T	C	0.459
Cameroon	Buea	2013	Buea 2013	235	Pf3D7_07_v3_602559	213	51	T	C	0.426
Cameroon	Buea	2013	Buea 2013	235	Pf3D7_07_v3_616459	235	57	G	A	0.354
Cameroon	Buea	2013	Buea 2013	235	Pf3D7_07_v3_628392	235	40	C	T	0.308
Cameroon	Buea	2013	Buea 2013	235	Pf3D7_07_v3_736978	235	53	A	C	0.308
Cameroon	Buea	2013	Buea 2013	235	Pf3D7_07_v3_1359804	235	59	C	G/A	0.051/0.182
Cameroon	Buea	2013	Buea 2013	235	Pf3D7_08_v3_612596	235	44	C	A	0.33
Cameroon	Buea	2013	Buea 2013	235	Pf3D7_09_v3_634019	235	54	C	T	0.293
Cameroon	Buea	2013	Buea 2013	235	Pf3D7_10_v3_82375	233	51	T	A	0.429
Cameroon	Buea	2013	Buea 2013	235	Pf3D7_10_v3_1402510	234	48	A	C	0.28
Cameroon	Buea	2013	Buea 2013	235	Pf3D7_11_v3_119497	235	35	G	A	0.18
Cameroon	Buea	2013	Buea 2013	235	Pf3D7_11_v3_408600	235	54	C	A	0.486
Cameroon	Buea	2013	Buea 2013	235	Pf3D7_13_v3_158412	233	43	T	A/C	0.005/0.447
Cameroon	Buea	2013	Buea 2013	235	Pf3D7_13_v3_1429067	235	0	T	-	0
Cameroon	Buea	2013	Buea 2013	235	Pf3D7_14_v3_755731	235	0	G	-	0
DRC	Kinshasa	2012	Kinshasa 2012	171	Pf3D7_01_v3_130339	171	37	T	C	0.284
DRC	Kinshasa	2012	Kinshasa 2012	171	Pf3D7_01_v3_537322	171	3	A	G	0.024
DRC	Kinshasa	2012	Kinshasa 2012	171	Pf3D7_02_v3_842805	170	38	C	T	0.265
DRC	Kinshasa	2012	Kinshasa 2012	171	Pf3D7_04_v3_276127	170	21	T	C	0.121
DRC	Kinshasa	2012	Kinshasa 2012	171	Pf3D7_05_v3_931606	171	26	C	G	0.172
DRC	Kinshasa	2012	Kinshasa 2012	171	Pf3D7_06_v3_145475	171	40	C	G	0.389
DRC	Kinshasa	2012	Kinshasa 2012	171	Pf3D7_06_v3_937752	171	40	A	G	0.366
DRC	Kinshasa	2012	Kinshasa 2012	171	Pf3D7_07_v3_221722	171	19	G	A	0.072
DRC	Kinshasa	2012	Kinshasa 2012	171	Pf3D7_07_v3_435497	171	45	A	T	0.405
DRC	Kinshasa	2012	Kinshasa 2012	171	Pf3D7_07_v3_489666	171	44	T	C	0.433
DRC	Kinshasa	2012	Kinshasa 2012	171	Pf3D7_07_v3_602559	159	34	T	C	0.416
DRC	Kinshasa	2012	Kinshasa 2012	171	Pf3D7_07_v3_616459	171	38	A	G	0.474
DRC	Kinshasa	2012	Kinshasa 2012	171	Pf3D7_07_v3_628392	171	40	C	T	0.344
DRC	Kinshasa	2012	Kinshasa 2012	171	Pf3D7_07_v3_736978	171	34	A	C	0.277
DRC	Kinshasa	2012	Kinshasa 2012	171	Pf3D7_07_v3_1359804	171	41	C	G/A	0.069/0.223
DRC	Kinshasa	2012	Kinshasa 2012	171	Pf3D7_08_v3_612596	171	30	C	A	0.27
DRC	Kinshasa	2012	Kinshasa 2012	171	Pf3D7_09_v3_634019	170	47	C	T	0.423
DRC	Kinshasa	2012	Kinshasa 2012	171	Pf3D7_10_v3_82375	166	48	T	A	0.449
DRC	Kinshasa	2012	Kinshasa 2012	171	Pf3D7_10_v3_1402510	170	34	A	C	0.397
DRC	Kinshasa	2012	Kinshasa 2012	171	Pf3D7_11_v3_119497	171	33	G	A	0.145
DRC	Kinshasa	2012	Kinshasa 2012	171	Pf3D7_11_v3_408600	171	41	A	C	0.462
DRC	Kinshasa	2012	Kinshasa 2012	171	Pf3D7_13_v3_158412	160	29	C	T	0.443
DRC	Kinshasa	2012	Kinshasa 2012	171	Pf3D7_13_v3_1429067	171	3	T	G	0.012
DRC	Kinshasa	2012	Kinshasa 2012	171	Pf3D7_14_v3_755731	171	1	G	-	0
DRC	Kinshasa	2013	Kinshasa 2013	108	Pf3D7_01_v3_130339	108	20	T	C	0.284
DRC	Kinshasa	2013	Kinshasa 2013	108	Pf3D7_01_v3_537322	108	4	A	-	0
DRC	Kinshasa	2013	Kinshasa 2013	108	Pf3D7_02_v3_842805	108	25	C	T	0.241
DRC	Kinshasa	2013	Kinshasa 2013	108	Pf3D7_04_v3_276127	107	12	T	C	0.074
DRC	Kinshasa	2013	Kinshasa 2013	108	Pf3D7_05_v3_931606	108	18	C	G	0.2
DRC	Kinshasa	2013	Kinshasa 2013	108	Pf3D7_06_v3_145475	107	25	C	G	0.28
DRC	Kinshasa	2013	Kinshasa 2013	108	Pf3D7_06_v3_937752	108	17	A	G	0.286
DRC	Kinshasa	2013	Kinshasa 2013	108	Pf3D7_07_v3_221722	108	7	G	A	0.079
DRC	Kinshasa	2013	Kinshasa 2013	108	Pf3D7_07_v3_435497	108	22	T	A	0.407
DRC	Kinshasa	2013	Kinshasa 2013	108	Pf3D7_07_v3_489666	107	26	T	C	0.469
DRC	Kinshasa	2013	Kinshasa 2013	108	Pf3D7_07_v3_602559	97	25	T	C	0.347
DRC	Kinshasa	2013	Kinshasa 2013	108	Pf3D7_07_v3_616459	108	21	G	A	0.414
DRC	Kinshasa	2013	Kinshasa 2013	108	Pf3D7_07_v3_628392	108	28	C	T	0.325
DRC	Kinshasa	2013	Kinshasa 2013	108	Pf3D7_07_v3_736978	108	16	A	C	0.293
DRC	Kinshasa	2013	Kinshasa 2013	108	Pf3D7_07_v3_1359804	108	32	C	G/A	0.105/0.211
DRC	Kinshasa	2013	Kinshasa 2013	108	Pf3D7_08_v3_612596	107	21	C	A	0.221
DRC	Kinshasa	2013	Kinshasa 2013	108	Pf3D7_09_v3_634019	108	26	C	T	0.415
DRC	Kinshasa	2013	Kinshasa 2013	108	Pf3D7_10_v3_82375	104	16	A	T	0.443
DRC	Kinshasa	2013	Kinshasa 2013	108	Pf3D7_10_v3_1402510	108	21	A	C	0.276
DRC	Kinshasa	2013	Kinshasa 2013	108	Pf3D7_11_v3_119497	108	10	G	A	0.184
DRC	Kinshasa	2013	Kinshasa 2013	108	Pf3D7_11_v3_408600	108	26	C	A	0.463
DRC	Kinshasa	2013	Kinshasa 2013	108	Pf3D7_13_v3_158412	97	16	C	T	0.481
DRC	Kinshasa	2013	Kinshasa 2013	108	Pf3D7_13_v3_1429067	108	0	T	-	0
DRC	Kinshasa	2013	Kinshasa 2013	108	Pf3D7_14_v3_755731	108	0	G	-	0
Gambia	Basse	2014	Basse 2014	81	Pf3D7_01_v3_130339	81	8	T	C	0.178
Gambia	Basse	2014	Basse 2014	81	Pf3D7_01_v3_537322	80	1	A	G	0.013
Gambia	Basse	2014	Basse 2014	81	Pf3D7_02_v3_842805	81	6	C	T	0.147
Gambia	Basse	2014	Basse 2014	81	Pf3D7_04_v3_276127	80	6	T	C	0.081
Gambia	Basse	2014	Basse 2014	81	Pf3D7_05_v3_931606	81	8	C	G	0.288
Gambia	Basse	2014	Basse 2014	81	Pf3D7_06_v3_145475	81	9	C	G	0.361
Gambia	Basse	2014	Basse 2014	81	Pf3D7_06_v3_937752	81	16	A	G	0.415
Gambia	Basse	2014	Basse 2014	81	Pf3D7_07_v3_221722	81	10	G	A	0.113
Gambia	Basse	2014	Basse 2014	81	Pf3D7_07_v3_435497	81	15	A/T	-	0
Gambia	Basse	2014	Basse 2014	81	Pf3D7_07_v3_489666	81	13	C	T	0.471
Gambia	Basse	2014	Basse 2014	81	Pf3D7_07_v3_602559	73	10	T	C	0.429
Gambia	Basse	2014	Basse 2014	81	Pf3D7_07_v3_616459	81	17	A	G	0.453
Gambia	Basse	2014	Basse 2014	81	Pf3D7_07_v3_628392	81	8	C	T	0.342
Gambia	Basse	2014	Basse 2014	81	Pf3D7_07_v3_736978	81	13	A	C	0.265
Gambia	Basse	2014	Basse 2014	81	Pf3D7_07_v3_1359804	81	12	C	G/A	0.029/0.232
Gambia	Basse	2014	Basse 2014	81	Pf3D7_08_v3_612596	81	7	C	A	0.257
Gambia	Basse	2014	Basse 2014	81	Pf3D7_09_v3_634019	81	12	C	T	0.333
Gambia	Basse	2014	Basse 2014	81	Pf3D7_10_v3_82375	79	10	A	T	0.435
Gambia	Basse	2014	Basse 2014	81	Pf3D7_10_v3_1402510	80	15	A	C	0.138
Gambia	Basse	2014	Basse 2014	81	Pf3D7_11_v3_119497	80	4	G	A	0.105
Gambia	Basse	2014	Basse 2014	81	Pf3D7_11_v3_408600	81	6	C	A	0.44
Gambia	Basse	2014	Basse 2014	81	Pf3D7_13_v3_158412	76	12	C	T	0.438
Gambia	Basse	2014	Basse 2014	81	Pf3D7_13_v3_1429067	81	0	T	-	0
Gambia	Basse	2014	Basse 2014	81	Pf3D7_14_v3_755731	81	0	G	-	0
Gambia	Brikama	2014	Brikama 2014	42	Pf3D7_01_v3_130339	42	9	T	C	0.182
Gambia	Brikama	2014	Brikama 2014	42	Pf3D7_01_v3_537322	42	0	A	-	0
Gambia	Brikama	2014	Brikama 2014	42	Pf3D7_02_v3_842805	42	7	C	T	0.029
Gambia	Brikama	2014	Brikama 2014	42	Pf3D7_04_v3_276127	42	6	T	C	0.056
Gambia	Brikama	2014	Brikama 2014	42	Pf3D7_05_v3_931606	42	7	C	G	0.171
Gambia	Brikama	2014	Brikama 2014	42	Pf3D7_06_v3_145475	42	13	C	G	0.483
Gambia	Brikama	2014	Brikama 2014	42	Pf3D7_06_v3_937752	42	10	A	G	0.156
Gambia	Brikama	2014	Brikama 2014	42	Pf3D7_07_v3_221722	42	2	G	A	0.1
Gambia	Brikama	2014	Brikama 2014	42	Pf3D7_07_v3_435497	42	7	T	A	0.2
Gambia	Brikama	2014	Brikama 2014	42	Pf3D7_07_v3_489666	42	11	T	C	0.387
Gambia	Brikama	2014	Brikama 2014	42	Pf3D7_07_v3_602559	42	5	T	C	0.216
Gambia	Brikama	2014	Brikama 2014	42	Pf3D7_07_v3_616459	42	14	A	G	0.25
Gambia	Brikama	2014	Brikama 2014	42	Pf3D7_07_v3_628392	42	10	C	T	0.344
Gambia	Brikama	2014	Brikama 2014	42	Pf3D7_07_v3_736978	42	5	A	C	0.216
Gambia	Brikama	2014	Brikama 2014	42	Pf3D7_07_v3_1359804	42	13	C	G/A	0.138/0.172
Gambia	Brikama	2014	Brikama 2014	42	Pf3D7_08_v3_612596	42	11	C	A	0.194
Gambia	Brikama	2014	Brikama 2014	42	Pf3D7_09_v3_634019	42	9	C	T	0.485
Gambia	Brikama	2014	Brikama 2014	42	Pf3D7_10_v3_82375	42	12	A/T	-	0
Gambia	Brikama	2014	Brikama 2014	42	Pf3D7_10_v3_1402510	42	12	A	C	0.333
Gambia	Brikama	2014	Brikama 2014	42	Pf3D7_11_v3_119497	42	12	G	A	0.167
Gambia	Brikama	2014	Brikama 2014	42	Pf3D7_11_v3_408600	42	11	C	A	0.226
Gambia	Brikama	2014	Brikama 2014	42	Pf3D7_13_v3_158412	42	10	C	T	0.469
Gambia	Brikama	2014	Brikama 2014	42	Pf3D7_13_v3_1429067	42	0	T	-	0
Gambia	Brikama	2014	Brikama 2014	42	Pf3D7_14_v3_755731	42	0	G	-	0
Ghana	Cape-Coast	2014	Cape-Coast 2014	100	Pf3D7_01_v3_130339	100	13	T	C	0.287
Ghana	Cape-Coast	2014	Cape-Coast 2014	100	Pf3D7_01_v3_537322	100	2	A	G	0.02
Ghana	Cape-Coast	2014	Cape-Coast 2014	100	Pf3D7_02_v3_842805	100	15	C	T	0.259
Ghana	Cape-Coast	2014	Cape-Coast 2014	100	Pf3D7_04_v3_276127	100	10	T	C	0.111
Ghana	Cape-Coast	2014	Cape-Coast 2014	100	Pf3D7_05_v3_931606	100	20	C	G	0.25
Ghana	Cape-Coast	2014	Cape-Coast 2014	100	Pf3D7_06_v3_145475	100	17	C	G	0.47
Ghana	Cape-Coast	2014	Cape-Coast 2014	100	Pf3D7_06_v3_937752	100	18	A	G	0.39
Ghana	Cape-Coast	2014	Cape-Coast 2014	100	Pf3D7_07_v3_221722	100	6	G	A	0.064
Ghana	Cape-Coast	2014	Cape-Coast 2014	100	Pf3D7_07_v3_435497	100	15	A	T	0.294
Ghana	Cape-Coast	2014	Cape-Coast 2014	100	Pf3D7_07_v3_489666	100	15	C	T	0.482
Ghana	Cape-Coast	2014	Cape-Coast 2014	100	Pf3D7_07_v3_602559	89	6	T	C	0.434
Ghana	Cape-Coast	2014	Cape-Coast 2014	100	Pf3D7_07_v3_616459	100	15	G	A	0.435
Ghana	Cape-Coast	2014	Cape-Coast 2014	100	Pf3D7_07_v3_628392	100	22	C	T	0.41
Ghana	Cape-Coast	2014	Cape-Coast 2014	100	Pf3D7_07_v3_736978	100	16	A	C	0.25
Ghana	Cape-Coast	2014	Cape-Coast 2014	100	Pf3D7_07_v3_1359804	100	16	C	G/A	0.155/0.262
Ghana	Cape-Coast	2014	Cape-Coast 2014	100	Pf3D7_08_v3_612596	100	18	C	A	0.146
Ghana	Cape-Coast	2014	Cape-Coast 2014	100	Pf3D7_09_v3_634019	100	19	T	C	0.481
Ghana	Cape-Coast	2014	Cape-Coast 2014	100	Pf3D7_10_v3_82375	100	17	A	T	0.41
Ghana	Cape-Coast	2014	Cape-Coast 2014	100	Pf3D7_10_v3_1402510	100	17	A	C	0.277
Ghana	Cape-Coast	2014	Cape-Coast 2014	100	Pf3D7_11_v3_119497	100	14	G	A	0.105
Ghana	Cape-Coast	2014	Cape-Coast 2014	100	Pf3D7_11_v3_408600	100	20	C	A	0.388
Ghana	Cape-Coast	2014	Cape-Coast 2014	100	Pf3D7_13_v3_158412	100	19	T	C	0.432
Ghana	Cape-Coast	2014	Cape-Coast 2014	100	Pf3D7_13_v3_1429067	100	0	T	-	0
Ghana	Cape-Coast	2014	Cape-Coast 2014	100	Pf3D7_14_v3_755731	100	0	G	-	0
Ghana	Kintampo	2012	Kintampo 2012	35	Pf3D7_01_v3_130339	35	4	T	C	0.226
Ghana	Kintampo	2012	Kintampo 2012	35	Pf3D7_01_v3_537322	35	0	A	G	0.029
Ghana	Kintampo	2012	Kintampo 2012	35	Pf3D7_02_v3_842805	35	8	C	T	0.259
Ghana	Kintampo	2012	Kintampo 2012	35	Pf3D7_04_v3_276127	35	3	T	C	0.094
Ghana	Kintampo	2012	Kintampo 2012	35	Pf3D7_05_v3_931606	35	7	C	G	0.107
Ghana	Kintampo	2012	Kintampo 2012	35	Pf3D7_06_v3_145475	35	9	C	G	0.346
Ghana	Kintampo	2012	Kintampo 2012	35	Pf3D7_06_v3_937752	34	8	A	G	0.192
Ghana	Kintampo	2012	Kintampo 2012	35	Pf3D7_07_v3_221722	35	5	G	A	0.067
Ghana	Kintampo	2012	Kintampo 2012	35	Pf3D7_07_v3_435497	35	8	A	T	0.111
Ghana	Kintampo	2012	Kintampo 2012	35	Pf3D7_07_v3_489666	35	8	T	C	0.296
Ghana	Kintampo	2012	Kintampo 2012	35	Pf3D7_07_v3_602559	29	6	C	T	0.435
Ghana	Kintampo	2012	Kintampo 2012	35	Pf3D7_07_v3_616459	35	9	A/G	-	0
Ghana	Kintampo	2012	Kintampo 2012	35	Pf3D7_07_v3_628392	35	9	C	T	0.346
Ghana	Kintampo	2012	Kintampo 2012	35	Pf3D7_07_v3_736978	34	8	A	C	0.346
Ghana	Kintampo	2012	Kintampo 2012	35	Pf3D7_07_v3_1359804	35	7	C	G/A	0.107/0.25
Ghana	Kintampo	2012	Kintampo 2012	35	Pf3D7_08_v3_612596	35	6	C	A	0.345
Ghana	Kintampo	2012	Kintampo 2012	35	Pf3D7_09_v3_634019	34	6	C/T	-	0
Ghana	Kintampo	2012	Kintampo 2012	35	Pf3D7_10_v3_82375	35	8	A	T	0.444
Ghana	Kintampo	2012	Kintampo 2012	35	Pf3D7_10_v3_1402510	35	6	A	C	0.207
Ghana	Kintampo	2012	Kintampo 2012	35	Pf3D7_11_v3_119497	35	5	G	A	0.067
Ghana	Kintampo	2012	Kintampo 2012	35	Pf3D7_11_v3_408600	34	8	A	C	0.462
Ghana	Kintampo	2012	Kintampo 2012	35	Pf3D7_13_v3_158412	34	5	C	T	0.483
Ghana	Kintampo	2012	Kintampo 2012	35	Pf3D7_13_v3_1429067	35	0	T	-	0
Ghana	Kintampo	2012	Kintampo 2012	35	Pf3D7_14_v3_755731	35	0	G	-	0
Ghana	Navrongo	2009	Navrongo 2009	46	Pf3D7_01_v3_130339	46	13	T	C	0.333
Ghana	Navrongo	2009	Navrongo 2009	46	Pf3D7_01_v3_537322	46	6	A	G	0.075
Ghana	Navrongo	2009	Navrongo 2009	46	Pf3D7_02_v3_842805	46	17	C	T	0.379
Ghana	Navrongo	2009	Navrongo 2009	46	Pf3D7_04_v3_276127	46	9	T	C	0.027
Ghana	Navrongo	2009	Navrongo 2009	46	Pf3D7_05_v3_931606	46	9	C	G	0.243
Ghana	Navrongo	2009	Navrongo 2009	46	Pf3D7_06_v3_145475	46	13	C	G	0.333
Ghana	Navrongo	2009	Navrongo 2009	46	Pf3D7_06_v3_937752	45	15	A	G	0.433
Ghana	Navrongo	2009	Navrongo 2009	46	Pf3D7_07_v3_221722	46	3	G	A	0.07
Ghana	Navrongo	2009	Navrongo 2009	46	Pf3D7_07_v3_435497	46	12	A	T	0.353
Ghana	Navrongo	2009	Navrongo 2009	46	Pf3D7_07_v3_489666	46	12	C	T	0.412
Ghana	Navrongo	2009	Navrongo 2009	46	Pf3D7_07_v3_602559	37	9	T	C	0.393
Ghana	Navrongo	2009	Navrongo 2009	46	Pf3D7_07_v3_616459	46	17	G	A	0.379
Ghana	Navrongo	2009	Navrongo 2009	46	Pf3D7_07_v3_628392	46	9	C	T	0.432
Ghana	Navrongo	2009	Navrongo 2009	46	Pf3D7_07_v3_736978	46	10	A	C	0.167
Ghana	Navrongo	2009	Navrongo 2009	46	Pf3D7_07_v3_1359804	46	16	C	A/G	0.1
Ghana	Navrongo	2009	Navrongo 2009	46	Pf3D7_08_v3_612596	46	9	C	A	0.243
Ghana	Navrongo	2009	Navrongo 2009	46	Pf3D7_09_v3_634019	46	15	T	C	0.419
Ghana	Navrongo	2009	Navrongo 2009	46	Pf3D7_10_v3_82375	44	16	A	T	0.464
Ghana	Navrongo	2009	Navrongo 2009	46	Pf3D7_10_v3_1402510	46	16	A	C	0.267
Ghana	Navrongo	2009	Navrongo 2009	46	Pf3D7_11_v3_119497	46	7	G	A	0.103
Ghana	Navrongo	2009	Navrongo 2009	46	Pf3D7_11_v3_408600	46	18	A/C	-	0
Ghana	Navrongo	2009	Navrongo 2009	46	Pf3D7_13_v3_158412	39	10	C	T	0.483
Ghana	Navrongo	2009	Navrongo 2009	46	Pf3D7_13_v3_1429067	46	0	T	-	0
Ghana	Navrongo	2009	Navrongo 2009	46	Pf3D7_14_v3_755731	46	0	G	-	0
Ghana	Navrongo	2010	Navrongo 2010	135	Pf3D7_01_v3_130339	135	29	T	C	0.302
Ghana	Navrongo	2010	Navrongo 2010	135	Pf3D7_01_v3_537322	135	8	A	G	0.031
Ghana	Navrongo	2010	Navrongo 2010	135	Pf3D7_02_v3_842805	135	25	C	T	0.255
Ghana	Navrongo	2010	Navrongo 2010	135	Pf3D7_04_v3_276127	135	16	T	C	0.126
Ghana	Navrongo	2010	Navrongo 2010	135	Pf3D7_05_v3_931606	134	32	C	G	0.147
Ghana	Navrongo	2010	Navrongo 2010	135	Pf3D7_06_v3_145475	135	29	C	G	0.274
Ghana	Navrongo	2010	Navrongo 2010	135	Pf3D7_06_v3_937752	135	31	A	G	0.337
Ghana	Navrongo	2010	Navrongo 2010	135	Pf3D7_07_v3_221722	135	8	G	A	0.102
Ghana	Navrongo	2010	Navrongo 2010	135	Pf3D7_07_v3_435497	135	22	A	T	0.221
Ghana	Navrongo	2010	Navrongo 2010	135	Pf3D7_07_v3_489666	135	31	T	C	0.452
Ghana	Navrongo	2010	Navrongo 2010	135	Pf3D7_07_v3_602559	110	20	C	T	0.444
Ghana	Navrongo	2010	Navrongo 2010	135	Pf3D7_07_v3_616459	135	30	G	A	0.333
Ghana	Navrongo	2010	Navrongo 2010	135	Pf3D7_07_v3_628392	135	39	C	T	0.375
Ghana	Navrongo	2010	Navrongo 2010	135	Pf3D7_07_v3_736978	135	26	A	C	0.22
Ghana	Navrongo	2010	Navrongo 2010	135	Pf3D7_07_v3_1359804	135	37	C	G/A	0.071/0.153
Ghana	Navrongo	2010	Navrongo 2010	135	Pf3D7_08_v3_612596	134	20	C	A	0.132
Ghana	Navrongo	2010	Navrongo 2010	135	Pf3D7_09_v3_634019	132	31	C	T	0.396
Ghana	Navrongo	2010	Navrongo 2010	135	Pf3D7_10_v3_82375	130	28	A	T	0.48
Ghana	Navrongo	2010	Navrongo 2010	135	Pf3D7_10_v3_1402510	134	31	A	C	0.282
Ghana	Navrongo	2010	Navrongo 2010	135	Pf3D7_11_v3_119497	134	20	G	A	0.123
Ghana	Navrongo	2010	Navrongo 2010	135	Pf3D7_11_v3_408600	135	36	A	C	0.455
Ghana	Navrongo	2010	Navrongo 2010	135	Pf3D7_13_v3_158412	127	33	T	C	0.436
Ghana	Navrongo	2010	Navrongo 2010	135	Pf3D7_13_v3_1429067	135	0	T	-	0
Ghana	Navrongo	2010	Navrongo 2010	135	Pf3D7_14_v3_755731	134	0	G	-	0
Ghana	Navrongo	2011	Navrongo 2011	93	Pf3D7_01_v3_130339	93	25	T	C	0.191
Ghana	Navrongo	2011	Navrongo 2011	93	Pf3D7_01_v3_537322	93	4	A	G	0.022
Ghana	Navrongo	2011	Navrongo 2011	93	Pf3D7_02_v3_842805	93	30	C	T	0.27
Ghana	Navrongo	2011	Navrongo 2011	93	Pf3D7_04_v3_276127	93	16	T	C	0.078
Ghana	Navrongo	2011	Navrongo 2011	93	Pf3D7_05_v3_931606	93	18	C	G	0.213
Ghana	Navrongo	2011	Navrongo 2011	93	Pf3D7_06_v3_145475	93	20	C	G	0.397
Ghana	Navrongo	2011	Navrongo 2011	93	Pf3D7_06_v3_937752	93	24	A	G	0.435
Ghana	Navrongo	2011	Navrongo 2011	93	Pf3D7_07_v3_221722	93	9	G	A	0.036
Ghana	Navrongo	2011	Navrongo 2011	93	Pf3D7_07_v3_435497	93	20	A	T	0.205
Ghana	Navrongo	2011	Navrongo 2011	93	Pf3D7_07_v3_489666	93	25	T	C	0.441
Ghana	Navrongo	2011	Navrongo 2011	93	Pf3D7_07_v3_602559	79	23	C	T	0.429
Ghana	Navrongo	2011	Navrongo 2011	93	Pf3D7_07_v3_616459	93	25	G	A	0.441
Ghana	Navrongo	2011	Navrongo 2011	93	Pf3D7_07_v3_628392	93	24	C	T	0.464
Ghana	Navrongo	2011	Navrongo 2011	93	Pf3D7_07_v3_736978	93	15	A	C	0.103
Ghana	Navrongo	2011	Navrongo 2011	93	Pf3D7_07_v3_1359804	93	25	C	G/A	0.059/0.176
Ghana	Navrongo	2011	Navrongo 2011	93	Pf3D7_08_v3_612596	93	16	C	A	0.169
Ghana	Navrongo	2011	Navrongo 2011	93	Pf3D7_09_v3_634019	92	28	C	T	0.344
Ghana	Navrongo	2011	Navrongo 2011	93	Pf3D7_10_v3_82375	90	23	A	T	0.478
Ghana	Navrongo	2011	Navrongo 2011	93	Pf3D7_10_v3_1402510	92	23	A	C	0.29
Ghana	Navrongo	2011	Navrongo 2011	93	Pf3D7_11_v3_119497	93	17	G	A	0.079
Ghana	Navrongo	2011	Navrongo 2011	93	Pf3D7_11_v3_408600	93	33	A/C	-	0
Ghana	Navrongo	2011	Navrongo 2011	93	Pf3D7_13_v3_158412	91	24	T	C	0.433
Ghana	Navrongo	2011	Navrongo 2011	93	Pf3D7_13_v3_1429067	93	0	T	-	0
Ghana	Navrongo	2011	Navrongo 2011	93	Pf3D7_14_v3_755731	93	0	G	-	0
Ghana	Navrongo	2012	Navrongo 2012	39	Pf3D7_01_v3_130339	39	8	T	C	0.258
Ghana	Navrongo	2012	Navrongo 2012	39	Pf3D7_01_v3_537322	39	2	A	G	0.081
Ghana	Navrongo	2012	Navrongo 2012	39	Pf3D7_02_v3_842805	39	6	C	T	0.333
Ghana	Navrongo	2012	Navrongo 2012	39	Pf3D7_04_v3_276127	39	5	T	C	0.206
Ghana	Navrongo	2012	Navrongo 2012	39	Pf3D7_05_v3_931606	38	10	C	G	0.214
Ghana	Navrongo	2012	Navrongo 2012	39	Pf3D7_06_v3_145475	38	4	C	G	0.206
Ghana	Navrongo	2012	Navrongo 2012	39	Pf3D7_06_v3_937752	39	9	A	G	0.367
Ghana	Navrongo	2012	Navrongo 2012	39	Pf3D7_07_v3_221722	39	5	G	A	0.147
Ghana	Navrongo	2012	Navrongo 2012	39	Pf3D7_07_v3_435497	39	5	A	T	0.176
Ghana	Navrongo	2012	Navrongo 2012	39	Pf3D7_07_v3_489666	39	9	T	C	0.467
Ghana	Navrongo	2012	Navrongo 2012	39	Pf3D7_07_v3_602559	31	4	T	C	0.333
Ghana	Navrongo	2012	Navrongo 2012	39	Pf3D7_07_v3_616459	39	10	G	A	0.379
Ghana	Navrongo	2012	Navrongo 2012	39	Pf3D7_07_v3_628392	39	7	C	T	0.312
Ghana	Navrongo	2012	Navrongo 2012	39	Pf3D7_07_v3_736978	39	8	A	C	0.226
Ghana	Navrongo	2012	Navrongo 2012	39	Pf3D7_07_v3_1359804	39	10	C	A	0.103
Ghana	Navrongo	2012	Navrongo 2012	39	Pf3D7_08_v3_612596	39	8	C	A	0.097
Ghana	Navrongo	2012	Navrongo 2012	39	Pf3D7_09_v3_634019	38	11	C	T	0.333
Ghana	Navrongo	2012	Navrongo 2012	39	Pf3D7_10_v3_82375	38	8	T	A	0.4
Ghana	Navrongo	2012	Navrongo 2012	39	Pf3D7_10_v3_1402510	39	8	A	C	0.355
Ghana	Navrongo	2012	Navrongo 2012	39	Pf3D7_11_v3_119497	39	3	G	A	0.167
Ghana	Navrongo	2012	Navrongo 2012	39	Pf3D7_11_v3_408600	39	6	A	C	0.364
Ghana	Navrongo	2012	Navrongo 2012	39	Pf3D7_13_v3_158412	38	7	C	T	0.387
Ghana	Navrongo	2012	Navrongo 2012	39	Pf3D7_13_v3_1429067	39	0	T	-	0
Ghana	Navrongo	2012	Navrongo 2012	39	Pf3D7_14_v3_755731	39	0	G	-	0
Ghana	Navrongo	2013	Navrongo 2013	241	Pf3D7_01_v3_130339	241	61	T	C	0.2
Ghana	Navrongo	2013	Navrongo 2013	241	Pf3D7_01_v3_537322	240	9	A	G	0.017
Ghana	Navrongo	2013	Navrongo 2013	241	Pf3D7_02_v3_842805	241	72	C	T	0.308
Ghana	Navrongo	2013	Navrongo 2013	241	Pf3D7_04_v3_276127	241	42	T	C	0.111
Ghana	Navrongo	2013	Navrongo 2013	241	Pf3D7_05_v3_931606	240	71	C	G	0.219
Ghana	Navrongo	2013	Navrongo 2013	241	Pf3D7_06_v3_145475	241	72	C	G	0.26
Ghana	Navrongo	2013	Navrongo 2013	241	Pf3D7_06_v3_937752	241	77	A	G	0.341
Ghana	Navrongo	2013	Navrongo 2013	241	Pf3D7_07_v3_221722	241	39	G	A	0.059
Ghana	Navrongo	2013	Navrongo 2013	241	Pf3D7_07_v3_435497	241	38	A	T	0.128
Ghana	Navrongo	2013	Navrongo 2013	241	Pf3D7_07_v3_489666	241	70	T	C	0.433
Ghana	Navrongo	2013	Navrongo 2013	241	Pf3D7_07_v3_602559	208	50	T	C	0.367
Ghana	Navrongo	2013	Navrongo 2013	241	Pf3D7_07_v3_616459	241	65	G	A	0.409
Ghana	Navrongo	2013	Navrongo 2013	241	Pf3D7_07_v3_628392	241	77	C	T	0.402
Ghana	Navrongo	2013	Navrongo 2013	241	Pf3D7_07_v3_736978	241	65	A	C	0.205
Ghana	Navrongo	2013	Navrongo 2013	241	Pf3D7_07_v3_1359804	240	61	C	G/A	0.045/0.196
Ghana	Navrongo	2013	Navrongo 2013	241	Pf3D7_08_v3_612596	241	54	C	A	0.128
Ghana	Navrongo	2013	Navrongo 2013	241	Pf3D7_09_v3_634019	241	83	C	T	0.399
Ghana	Navrongo	2013	Navrongo 2013	241	Pf3D7_10_v3_82375	240	76	A	T	0.476
Ghana	Navrongo	2013	Navrongo 2013	241	Pf3D7_10_v3_1402510	240	63	A	C	0.277
Ghana	Navrongo	2013	Navrongo 2013	241	Pf3D7_11_v3_119497	241	41	G	A	0.08
Ghana	Navrongo	2013	Navrongo 2013	241	Pf3D7_11_v3_408600	241	73	A	C	0.411
Ghana	Navrongo	2013	Navrongo 2013	241	Pf3D7_13_v3_158412	238	71	T	C	0.431
Ghana	Navrongo	2013	Navrongo 2013	241	Pf3D7_13_v3_1429067	241	0	T	-	0
Ghana	Navrongo	2013	Navrongo 2013	241	Pf3D7_14_v3_755731	241	0	G	-	0
Ghana	Navrongo	2015	Navrongo 2015	57	Pf3D7_01_v3_130339	57	18	T	C	0.154
Ghana	Navrongo	2015	Navrongo 2015	57	Pf3D7_01_v3_537322	57	7	A	G	0.02
Ghana	Navrongo	2015	Navrongo 2015	57	Pf3D7_02_v3_842805	57	17	C	T	0.3
Ghana	Navrongo	2015	Navrongo 2015	57	Pf3D7_04_v3_276127	57	13	T	C	0.114
Ghana	Navrongo	2015	Navrongo 2015	57	Pf3D7_05_v3_931606	57	16	C	G	0.22
Ghana	Navrongo	2015	Navrongo 2015	57	Pf3D7_06_v3_145475	57	19	C	G	0.289
Ghana	Navrongo	2015	Navrongo 2015	57	Pf3D7_06_v3_937752	57	17	A	G	0.4
Ghana	Navrongo	2015	Navrongo 2015	57	Pf3D7_07_v3_221722	57	7	G	A	0.06
Ghana	Navrongo	2015	Navrongo 2015	57	Pf3D7_07_v3_435497	57	10	A	T	0.085
Ghana	Navrongo	2015	Navrongo 2015	57	Pf3D7_07_v3_489666	57	23	C	T	0.471
Ghana	Navrongo	2015	Navrongo 2015	57	Pf3D7_07_v3_602559	53	16	T	C	0.378
Ghana	Navrongo	2015	Navrongo 2015	57	Pf3D7_07_v3_616459	57	19	G	A	0.395
Ghana	Navrongo	2015	Navrongo 2015	57	Pf3D7_07_v3_628392	57	16	C	T	0.317
Ghana	Navrongo	2015	Navrongo 2015	57	Pf3D7_07_v3_736978	57	14	A	C	0.14
Ghana	Navrongo	2015	Navrongo 2015	57	Pf3D7_07_v3_1359804	57	11	C	G/A	0.065/0.13
Ghana	Navrongo	2015	Navrongo 2015	57	Pf3D7_08_v3_612596	57	13	C	A	0.159
Ghana	Navrongo	2015	Navrongo 2015	57	Pf3D7_09_v3_634019	57	20	C	T	0.324
Ghana	Navrongo	2015	Navrongo 2015	57	Pf3D7_10_v3_82375	57	23	A/T	-	0
Ghana	Navrongo	2015	Navrongo 2015	57	Pf3D7_10_v3_1402510	57	19	A	C	0.263
Ghana	Navrongo	2015	Navrongo 2015	57	Pf3D7_11_v3_119497	57	10	G	A	0.085
Ghana	Navrongo	2015	Navrongo 2015	57	Pf3D7_11_v3_408600	57	17	A/C	-	0
Ghana	Navrongo	2015	Navrongo 2015	57	Pf3D7_13_v3_158412	57	21	T	C	0.444
Ghana	Navrongo	2015	Navrongo 2015	57	Pf3D7_13_v3_1429067	57	0	T	-	0
Ghana	Navrongo	2015	Navrongo 2015	57	Pf3D7_14_v3_755731	57	0	G	-	0
Guinea	Faranah	2011	Faranah 2011	37	Pf3D7_01_v3_130339	37	8	T	C	0.276
Guinea	Faranah	2011	Faranah 2011	37	Pf3D7_01_v3_537322	36	1	A	-	0
Guinea	Faranah	2011	Faranah 2011	37	Pf3D7_02_v3_842805	35	3	C	T	0.25
Guinea	Faranah	2011	Faranah 2011	37	Pf3D7_04_v3_276127	35	6	T	C	0.103
Guinea	Faranah	2011	Faranah 2011	37	Pf3D7_05_v3_931606	37	5	C	G	0.219
Guinea	Faranah	2011	Faranah 2011	37	Pf3D7_06_v3_145475	37	11	C	G	0.308
Guinea	Faranah	2011	Faranah 2011	37	Pf3D7_06_v3_937752	37	7	G	A	0.467
Guinea	Faranah	2011	Faranah 2011	37	Pf3D7_07_v3_221722	37	4	G	A	0.091
Guinea	Faranah	2011	Faranah 2011	37	Pf3D7_07_v3_435497	37	6	A	T	0.387
Guinea	Faranah	2011	Faranah 2011	37	Pf3D7_07_v3_489666	36	5	C	T	0.452
Guinea	Faranah	2011	Faranah 2011	37	Pf3D7_07_v3_602559	34	6	T	C	0.429
Guinea	Faranah	2011	Faranah 2011	37	Pf3D7_07_v3_616459	37	10	G	A	0.444
Guinea	Faranah	2011	Faranah 2011	37	Pf3D7_07_v3_628392	37	9	C	T	0.357
Guinea	Faranah	2011	Faranah 2011	37	Pf3D7_07_v3_736978	37	6	A	C	0.258
Guinea	Faranah	2011	Faranah 2011	37	Pf3D7_07_v3_1359804	37	10	C	G/A	0.111/0.185
Guinea	Faranah	2011	Faranah 2011	37	Pf3D7_08_v3_612596	37	9	C	A	0.071
Guinea	Faranah	2011	Faranah 2011	37	Pf3D7_09_v3_634019	37	10	C	T	0.37
Guinea	Faranah	2011	Faranah 2011	37	Pf3D7_10_v3_82375	19	6	T	A	0.385
Guinea	Faranah	2011	Faranah 2011	37	Pf3D7_10_v3_1402510	34	10	A	C	0.375
Guinea	Faranah	2011	Faranah 2011	37	Pf3D7_11_v3_119497	31	4	G	A	0.111
Guinea	Faranah	2011	Faranah 2011	37	Pf3D7_11_v3_408600	37	11	A	C	0.346
Guinea	Faranah	2011	Faranah 2011	37	Pf3D7_13_v3_158412	29	3	T	C	0.346
Guinea	Faranah	2011	Faranah 2011	37	Pf3D7_13_v3_1429067	36	0	T	-	0
Guinea	Faranah	2011	Faranah 2011	37	Pf3D7_14_v3_755731	37	0	G	-	0
Guinea	Nzerekore	2011	Nzerekore 2011	112	Pf3D7_01_v3_130339	112	22	T	C	0.211
Guinea	Nzerekore	2011	Nzerekore 2011	112	Pf3D7_01_v3_537322	111	3	A	G	0.056
Guinea	Nzerekore	2011	Nzerekore 2011	112	Pf3D7_02_v3_842805	111	25	C	T	0.233
Guinea	Nzerekore	2011	Nzerekore 2011	112	Pf3D7_04_v3_276127	112	7	T	C	0.057
Guinea	Nzerekore	2011	Nzerekore 2011	112	Pf3D7_05_v3_931606	111	27	C	G	0.417
Guinea	Nzerekore	2011	Nzerekore 2011	112	Pf3D7_06_v3_145475	112	28	C	G	0.286
Guinea	Nzerekore	2011	Nzerekore 2011	112	Pf3D7_06_v3_937752	112	31	A	T/G	0.012/0.346
Guinea	Nzerekore	2011	Nzerekore 2011	112	Pf3D7_07_v3_221722	111	9	G	A	0.059
Guinea	Nzerekore	2011	Nzerekore 2011	112	Pf3D7_07_v3_435497	112	21	T	A	0.484
Guinea	Nzerekore	2011	Nzerekore 2011	112	Pf3D7_07_v3_489666	111	28	T	C	0.47
Guinea	Nzerekore	2011	Nzerekore 2011	112	Pf3D7_07_v3_602559	101	23	T	C	0.295
Guinea	Nzerekore	2011	Nzerekore 2011	112	Pf3D7_07_v3_616459	112	27	A	G	0.494
Guinea	Nzerekore	2011	Nzerekore 2011	112	Pf3D7_07_v3_628392	112	29	C	T	0.41
Guinea	Nzerekore	2011	Nzerekore 2011	112	Pf3D7_07_v3_736978	112	25	A	C	0.218
Guinea	Nzerekore	2011	Nzerekore 2011	112	Pf3D7_07_v3_1359804	112	28	C	G/A	0.071/0.25
Guinea	Nzerekore	2011	Nzerekore 2011	112	Pf3D7_08_v3_612596	112	17	C	A	0.211
Guinea	Nzerekore	2011	Nzerekore 2011	112	Pf3D7_09_v3_634019	112	34	C	T	0.397
Guinea	Nzerekore	2011	Nzerekore 2011	112	Pf3D7_10_v3_82375	111	28	A	T	0.373
Guinea	Nzerekore	2011	Nzerekore 2011	112	Pf3D7_10_v3_1402510	112	25	A	C	0.264
Guinea	Nzerekore	2011	Nzerekore 2011	112	Pf3D7_11_v3_119497	111	17	G	A	0.021
Guinea	Nzerekore	2011	Nzerekore 2011	112	Pf3D7_11_v3_408600	112	32	A/C	-	0
Guinea	Nzerekore	2011	Nzerekore 2011	112	Pf3D7_13_v3_158412	108	22	T	C	0.419
Guinea	Nzerekore	2011	Nzerekore 2011	112	Pf3D7_13_v3_1429067	112	0	T	-	0
Guinea	Nzerekore	2011	Nzerekore 2011	112	Pf3D7_14_v3_755731	112	0	G	-	0
Kenya	Kisumu	2014	Kisumu 2014	34	Pf3D7_01_v3_130339	34	11	T	C	0.261
Kenya	Kisumu	2014	Kisumu 2014	34	Pf3D7_01_v3_537322	34	1	A	-	0
Kenya	Kisumu	2014	Kisumu 2014	34	Pf3D7_02_v3_842805	34	9	C	T	0.08
Kenya	Kisumu	2014	Kisumu 2014	34	Pf3D7_04_v3_276127	34	10	T	C	0.083
Kenya	Kisumu	2014	Kisumu 2014	34	Pf3D7_05_v3_931606	34	4	C	G	0.233
Kenya	Kisumu	2014	Kisumu 2014	34	Pf3D7_06_v3_145475	34	10	C	G	0.417
Kenya	Kisumu	2014	Kisumu 2014	34	Pf3D7_06_v3_937752	34	6	A	G	0.357
Kenya	Kisumu	2014	Kisumu 2014	34	Pf3D7_07_v3_221722	34	4	G	A	0.067
Kenya	Kisumu	2014	Kisumu 2014	34	Pf3D7_07_v3_435497	34	16	A	T	0.389
Kenya	Kisumu	2014	Kisumu 2014	34	Pf3D7_07_v3_489666	34	8	T	C	0.231
Kenya	Kisumu	2014	Kisumu 2014	34	Pf3D7_07_v3_602559	32	9	T	C	0.348
Kenya	Kisumu	2014	Kisumu 2014	34	Pf3D7_07_v3_616459	34	14	G	A	0.45
Kenya	Kisumu	2014	Kisumu 2014	34	Pf3D7_07_v3_628392	34	14	T	C	0.35
Kenya	Kisumu	2014	Kisumu 2014	34	Pf3D7_07_v3_736978	34	17	A	C	0.235
Kenya	Kisumu	2014	Kisumu 2014	34	Pf3D7_07_v3_1359804	34	13	C	G/A	0.19/0.333
Kenya	Kisumu	2014	Kisumu 2014	34	Pf3D7_08_v3_612596	34	12	C	A	0.273
Kenya	Kisumu	2014	Kisumu 2014	34	Pf3D7_09_v3_634019	34	10	C	T	0.292
Kenya	Kisumu	2014	Kisumu 2014	34	Pf3D7_10_v3_82375	34	15	T	A	0.474
Kenya	Kisumu	2014	Kisumu 2014	34	Pf3D7_10_v3_1402510	34	13	A	C	0.143
Kenya	Kisumu	2014	Kisumu 2014	34	Pf3D7_11_v3_119497	34	13	G	A	0.381
Kenya	Kisumu	2014	Kisumu 2014	34	Pf3D7_11_v3_408600	34	17	A	C	0.353
Kenya	Kisumu	2014	Kisumu 2014	34	Pf3D7_13_v3_158412	34	15	T	C	0.316
Kenya	Kisumu	2014	Kisumu 2014	34	Pf3D7_13_v3_1429067	34	5	T	G	0.034
Kenya	Kisumu	2014	Kisumu 2014	34	Pf3D7_14_v3_755731	34	1	G	-	0
Kenya	Kombewa	2014	Kombewa 2014	26	Pf3D7_01_v3_130339	26	6	T	C	0.15
Kenya	Kombewa	2014	Kombewa 2014	26	Pf3D7_01_v3_537322	26	2	A	-	0
Kenya	Kombewa	2014	Kombewa 2014	26	Pf3D7_02_v3_842805	26	6	C	T	0.35
Kenya	Kombewa	2014	Kombewa 2014	26	Pf3D7_04_v3_276127	26	6	T	C	0.15
Kenya	Kombewa	2014	Kombewa 2014	26	Pf3D7_05_v3_931606	26	7	C	G	0.158
Kenya	Kombewa	2014	Kombewa 2014	26	Pf3D7_06_v3_145475	26	9	C	G	0.353
Kenya	Kombewa	2014	Kombewa 2014	26	Pf3D7_06_v3_937752	26	12	A	G	0.429
Kenya	Kombewa	2014	Kombewa 2014	26	Pf3D7_07_v3_221722	26	3	G	A	0.043
Kenya	Kombewa	2014	Kombewa 2014	26	Pf3D7_07_v3_435497	26	8	A	T	0.222
Kenya	Kombewa	2014	Kombewa 2014	26	Pf3D7_07_v3_489666	26	9	C	T	0.412
Kenya	Kombewa	2014	Kombewa 2014	26	Pf3D7_07_v3_602559	22	8	T	C	0.214
Kenya	Kombewa	2014	Kombewa 2014	26	Pf3D7_07_v3_616459	26	10	G	A	0.438
Kenya	Kombewa	2014	Kombewa 2014	26	Pf3D7_07_v3_628392	26	11	C	T	0.4
Kenya	Kombewa	2014	Kombewa 2014	26	Pf3D7_07_v3_736978	26	13	A	C	0.231
Kenya	Kombewa	2014	Kombewa 2014	26	Pf3D7_07_v3_1359804	26	14	C	A/G	0.25/0.333
Kenya	Kombewa	2014	Kombewa 2014	26	Pf3D7_08_v3_612596	26	9	C	A	0.235
Kenya	Kombewa	2014	Kombewa 2014	26	Pf3D7_09_v3_634019	26	8	T	C	0.444
Kenya	Kombewa	2014	Kombewa 2014	26	Pf3D7_10_v3_82375	26	9	T	A	0.294
Kenya	Kombewa	2014	Kombewa 2014	26	Pf3D7_10_v3_1402510	26	11	A	C	0.4
Kenya	Kombewa	2014	Kombewa 2014	26	Pf3D7_11_v3_119497	26	5	G	A	0.238
Kenya	Kombewa	2014	Kombewa 2014	26	Pf3D7_11_v3_408600	26	8	A/C	-	0
Kenya	Kombewa	2014	Kombewa 2014	26	Pf3D7_13_v3_158412	26	10	C/T	-	0
Kenya	Kombewa	2014	Kombewa 2014	26	Pf3D7_13_v3_1429067	26	2	T	-	0
Kenya	Kombewa	2014	Kombewa 2014	26	Pf3D7_14_v3_755731	26	0	G	-	0
Malawi	Chikwawa	2011	Chikwawa 2011	221	Pf3D7_01_v3_130339	221	61	T	C	0.306
Malawi	Chikwawa	2011	Chikwawa 2011	221	Pf3D7_01_v3_537322	221	18	A	G	0.01
Malawi	Chikwawa	2011	Chikwawa 2011	221	Pf3D7_02_v3_842805	219	58	C	T	0.242
Malawi	Chikwawa	2011	Chikwawa 2011	221	Pf3D7_04_v3_276127	221	43	T	C	0.14
Malawi	Chikwawa	2011	Chikwawa 2011	221	Pf3D7_05_v3_931606	220	45	C	G	0.131
Malawi	Chikwawa	2011	Chikwawa 2011	221	Pf3D7_06_v3_145475	221	64	C	G	0.344
Malawi	Chikwawa	2011	Chikwawa 2011	221	Pf3D7_06_v3_937752	221	64	A	G	0.35
Malawi	Chikwawa	2011	Chikwawa 2011	221	Pf3D7_07_v3_221722	221	16	G	A	0.078
Malawi	Chikwawa	2011	Chikwawa 2011	221	Pf3D7_07_v3_435497	221	36	A	T	0.103
Malawi	Chikwawa	2011	Chikwawa 2011	221	Pf3D7_07_v3_489666	221	60	T	C	0.373
Malawi	Chikwawa	2011	Chikwawa 2011	221	Pf3D7_07_v3_602559	200	57	C	T	0.497
Malawi	Chikwawa	2011	Chikwawa 2011	221	Pf3D7_07_v3_616459	220	58	G	A	0.358
Malawi	Chikwawa	2011	Chikwawa 2011	221	Pf3D7_07_v3_628392	221	51	C	T	0.241
Malawi	Chikwawa	2011	Chikwawa 2011	221	Pf3D7_07_v3_736978	221	53	A	C	0.167
Malawi	Chikwawa	2011	Chikwawa 2011	221	Pf3D7_07_v3_1359804	220	69	C	G/A	0.192/0.238
Malawi	Chikwawa	2011	Chikwawa 2011	221	Pf3D7_08_v3_612596	221	55	C	A	0.211
Malawi	Chikwawa	2011	Chikwawa 2011	221	Pf3D7_09_v3_634019	221	57	C	T	0.268
Malawi	Chikwawa	2011	Chikwawa 2011	221	Pf3D7_10_v3_82375	218	66	A	T	0.388
Malawi	Chikwawa	2011	Chikwawa 2011	221	Pf3D7_10_v3_1402510	220	70	A	C	0.367
Malawi	Chikwawa	2011	Chikwawa 2011	221	Pf3D7_11_v3_119497	221	59	G	A	0.265
Malawi	Chikwawa	2011	Chikwawa 2011	221	Pf3D7_11_v3_408600	221	64	C	A	0.414
Malawi	Chikwawa	2011	Chikwawa 2011	221	Pf3D7_13_v3_158412	221	79	C	T	0.486
Malawi	Chikwawa	2011	Chikwawa 2011	221	Pf3D7_13_v3_1429067	220	45	T	G	0.149
Malawi	Chikwawa	2011	Chikwawa 2011	221	Pf3D7_14_v3_755731	221	0	G	-	0
Malawi	Zomba	2011	Zomba 2011	33	Pf3D7_01_v3_130339	33	7	T	C	0.269
Malawi	Zomba	2011	Zomba 2011	33	Pf3D7_01_v3_537322	33	1	A	-	0
Malawi	Zomba	2011	Zomba 2011	33	Pf3D7_02_v3_842805	33	9	C	T	0.25
Malawi	Zomba	2011	Zomba 2011	33	Pf3D7_04_v3_276127	33	3	T	C	0.133
Malawi	Zomba	2011	Zomba 2011	33	Pf3D7_05_v3_931606	33	4	C	G	0.138
Malawi	Zomba	2011	Zomba 2011	33	Pf3D7_06_v3_145475	33	7	G	C	0.385
Malawi	Zomba	2011	Zomba 2011	33	Pf3D7_06_v3_937752	33	12	A	G	0.381
Malawi	Zomba	2011	Zomba 2011	33	Pf3D7_07_v3_221722	33	1	G	A	0.062
Malawi	Zomba	2011	Zomba 2011	33	Pf3D7_07_v3_435497	33	3	A	T	0.1
Malawi	Zomba	2011	Zomba 2011	33	Pf3D7_07_v3_489666	33	8	T	C	0.4
Malawi	Zomba	2011	Zomba 2011	33	Pf3D7_07_v3_602559	31	10	C	T	0.476
Malawi	Zomba	2011	Zomba 2011	33	Pf3D7_07_v3_616459	33	7	G	A	0.385
Malawi	Zomba	2011	Zomba 2011	33	Pf3D7_07_v3_628392	33	9	C	T	0.125
Malawi	Zomba	2011	Zomba 2011	33	Pf3D7_07_v3_736978	33	6	A	C	0.148
Malawi	Zomba	2011	Zomba 2011	33	Pf3D7_07_v3_1359804	33	11	C	G/A	0.136/0.273
Malawi	Zomba	2011	Zomba 2011	33	Pf3D7_08_v3_612596	33	4	C	A	0.138
Malawi	Zomba	2011	Zomba 2011	33	Pf3D7_09_v3_634019	33	7	C	T	0.385
Malawi	Zomba	2011	Zomba 2011	33	Pf3D7_10_v3_82375	33	9	A	T	0.25
Malawi	Zomba	2011	Zomba 2011	33	Pf3D7_10_v3_1402510	33	11	A	C	0.318
Malawi	Zomba	2011	Zomba 2011	33	Pf3D7_11_v3_119497	33	3	G	A	0.2
Malawi	Zomba	2011	Zomba 2011	33	Pf3D7_11_v3_408600	33	9	C	A	0.375
Malawi	Zomba	2011	Zomba 2011	33	Pf3D7_13_v3_158412	33	8	T	C	0.36
Malawi	Zomba	2011	Zomba 2011	33	Pf3D7_13_v3_1429067	33	9	T	G	0.125
Malawi	Zomba	2011	Zomba 2011	33	Pf3D7_14_v3_755731	33	0	G	-	0
Mali	Faladje	2013	Faladje 2013	124	Pf3D7_01_v3_130339	124	26	T	C	0.306
Mali	Faladje	2013	Faladje 2013	124	Pf3D7_01_v3_537322	124	6	A	G	0.076
Mali	Faladje	2013	Faladje 2013	124	Pf3D7_02_v3_842805	123	24	C	T	0.293
Mali	Faladje	2013	Faladje 2013	124	Pf3D7_04_v3_276127	124	12	T	C	0.125
Mali	Faladje	2013	Faladje 2013	124	Pf3D7_05_v3_931606	123	22	C	G	0.267
Mali	Faladje	2013	Faladje 2013	124	Pf3D7_06_v3_145475	124	32	C	G	0.348
Mali	Faladje	2013	Faladje 2013	124	Pf3D7_06_v3_937752	124	33	A	G	0.429
Mali	Faladje	2013	Faladje 2013	124	Pf3D7_07_v3_221722	124	10	G	A	0.07
Mali	Faladje	2013	Faladje 2013	124	Pf3D7_07_v3_435497	124	26	A	T	0.327
Mali	Faladje	2013	Faladje 2013	124	Pf3D7_07_v3_489666	123	27	T	C	0.406
Mali	Faladje	2013	Faladje 2013	124	Pf3D7_07_v3_602559	99	21	T	C	0.359
Mali	Faladje	2013	Faladje 2013	124	Pf3D7_07_v3_616459	124	30	G	A	0.362
Mali	Faladje	2013	Faladje 2013	124	Pf3D7_07_v3_628392	124	36	C	T	0.341
Mali	Faladje	2013	Faladje 2013	124	Pf3D7_07_v3_736978	124	25	A	C	0.192
Mali	Faladje	2013	Faladje 2013	124	Pf3D7_07_v3_1359804	124	33	C	G/A	0.055/0.242
Mali	Faladje	2013	Faladje 2013	124	Pf3D7_08_v3_612596	124	20	C	A	0.192
Mali	Faladje	2013	Faladje 2013	124	Pf3D7_09_v3_634019	124	30	C	T	0.415
Mali	Faladje	2013	Faladje 2013	124	Pf3D7_10_v3_82375	121	30	A	T	0.451
Mali	Faladje	2013	Faladje 2013	124	Pf3D7_10_v3_1402510	122	19	A	C	0.291
Mali	Faladje	2013	Faladje 2013	124	Pf3D7_11_v3_119497	124	19	G	A	0.124
Mali	Faladje	2013	Faladje 2013	124	Pf3D7_11_v3_408600	124	26	A	C	0.429
Mali	Faladje	2013	Faladje 2013	124	Pf3D7_13_v3_158412	109	23	C	T	0.442
Mali	Faladje	2013	Faladje 2013	124	Pf3D7_13_v3_1429067	124	0	T	-	0
Mali	Faladje	2013	Faladje 2013	124	Pf3D7_14_v3_755731	124	0	G	-	0
Mali	Nioro du Sahel	2014	Nioro du Sahel 2014	49	Pf3D7_01_v3_130339	49	5	T	C	0.364
Mali	Nioro du Sahel	2014	Nioro du Sahel 2014	49	Pf3D7_01_v3_537322	49	0	A	G	0.02
Mali	Nioro du Sahel	2014	Nioro du Sahel 2014	49	Pf3D7_02_v3_842805	49	5	C	T	0.386
Mali	Nioro du Sahel	2014	Nioro du Sahel 2014	49	Pf3D7_04_v3_276127	49	4	T	C	0.089
Mali	Nioro du Sahel	2014	Nioro du Sahel 2014	49	Pf3D7_05_v3_931606	49	3	C	G	0.217
Mali	Nioro du Sahel	2014	Nioro du Sahel 2014	49	Pf3D7_06_v3_145475	49	8	C	G	0.268
Mali	Nioro du Sahel	2014	Nioro du Sahel 2014	49	Pf3D7_06_v3_937752	49	5	A	G	0.386
Mali	Nioro du Sahel	2014	Nioro du Sahel 2014	49	Pf3D7_07_v3_221722	49	1	G	A	0.146
Mali	Nioro du Sahel	2014	Nioro du Sahel 2014	49	Pf3D7_07_v3_435497	49	5	A	T	0.295
Mali	Nioro du Sahel	2014	Nioro du Sahel 2014	49	Pf3D7_07_v3_489666	49	5	T	C	0.364
Mali	Nioro du Sahel	2014	Nioro du Sahel 2014	49	Pf3D7_07_v3_602559	44	5	T	C	0.308
Mali	Nioro du Sahel	2014	Nioro du Sahel 2014	49	Pf3D7_07_v3_616459	49	5	G	A	0.477
Mali	Nioro du Sahel	2014	Nioro du Sahel 2014	49	Pf3D7_07_v3_628392	49	9	C	T	0.475
Mali	Nioro du Sahel	2014	Nioro du Sahel 2014	49	Pf3D7_07_v3_736978	49	5	A	C	0.205
Mali	Nioro du Sahel	2014	Nioro du Sahel 2014	49	Pf3D7_07_v3_1359804	49	6	C	G/A	0.023/0.302
Mali	Nioro du Sahel	2014	Nioro du Sahel 2014	49	Pf3D7_08_v3_612596	49	4	C	A	0.156
Mali	Nioro du Sahel	2014	Nioro du Sahel 2014	49	Pf3D7_09_v3_634019	49	9	C	T	0.425
Mali	Nioro du Sahel	2014	Nioro du Sahel 2014	49	Pf3D7_10_v3_82375	49	10	T	A	0.436
Mali	Nioro du Sahel	2014	Nioro du Sahel 2014	49	Pf3D7_10_v3_1402510	48	8	A	C	0.35
Mali	Nioro du Sahel	2014	Nioro du Sahel 2014	49	Pf3D7_11_v3_119497	49	2	G	A	0.191
Mali	Nioro du Sahel	2014	Nioro du Sahel 2014	49	Pf3D7_11_v3_408600	49	9	C	A	0.45
Mali	Nioro du Sahel	2014	Nioro du Sahel 2014	49	Pf3D7_13_v3_158412	49	9	T	C	0.425
Mali	Nioro du Sahel	2014	Nioro du Sahel 2014	49	Pf3D7_13_v3_1429067	49	0	T	-	0
Mali	Nioro du Sahel	2014	Nioro du Sahel 2014	49	Pf3D7_14_v3_755731	49	0	G	-	0
Tanzania	Mkuzi-Muheza	2013	Mkuzi-Muheza 2013	145	Pf3D7_01_v3_130339	144	17	T	C	0.165
Tanzania	Mkuzi-Muheza	2013	Mkuzi-Muheza 2013	145	Pf3D7_01_v3_537322	145	3	A	G	0.028
Tanzania	Mkuzi-Muheza	2013	Mkuzi-Muheza 2013	145	Pf3D7_02_v3_842805	138	9	C	T	0.326
Tanzania	Mkuzi-Muheza	2013	Mkuzi-Muheza 2013	145	Pf3D7_04_v3_276127	144	14	T	C	0.146
Tanzania	Mkuzi-Muheza	2013	Mkuzi-Muheza 2013	145	Pf3D7_05_v3_931606	145	10	C	G	0.119
Tanzania	Mkuzi-Muheza	2013	Mkuzi-Muheza 2013	145	Pf3D7_06_v3_145475	145	20	G	C	0.48
Tanzania	Mkuzi-Muheza	2013	Mkuzi-Muheza 2013	145	Pf3D7_06_v3_937752	145	18	A	G	0.394
Tanzania	Mkuzi-Muheza	2013	Mkuzi-Muheza 2013	145	Pf3D7_07_v3_221722	144	11	G	A	0.15
Tanzania	Mkuzi-Muheza	2013	Mkuzi-Muheza 2013	145	Pf3D7_07_v3_435497	145	17	A	T	0.406
Tanzania	Mkuzi-Muheza	2013	Mkuzi-Muheza 2013	145	Pf3D7_07_v3_489666	144	21	T	C	0.382
Tanzania	Mkuzi-Muheza	2013	Mkuzi-Muheza 2013	145	Pf3D7_07_v3_602559	136	20	T	C	0.328
Tanzania	Mkuzi-Muheza	2013	Mkuzi-Muheza 2013	145	Pf3D7_07_v3_616459	145	16	G	A	0.295
Tanzania	Mkuzi-Muheza	2013	Mkuzi-Muheza 2013	145	Pf3D7_07_v3_628392	145	17	C	T	0.375
Tanzania	Mkuzi-Muheza	2013	Mkuzi-Muheza 2013	145	Pf3D7_07_v3_736978	145	16	A	C	0.326
Tanzania	Mkuzi-Muheza	2013	Mkuzi-Muheza 2013	145	Pf3D7_07_v3_1359804	144	30	C	G/A	0.193/0.237
Tanzania	Mkuzi-Muheza	2013	Mkuzi-Muheza 2013	145	Pf3D7_08_v3_612596	145	18	A	C	0.441
Tanzania	Mkuzi-Muheza	2013	Mkuzi-Muheza 2013	145	Pf3D7_09_v3_634019	145	17	C	T	0.336
Tanzania	Mkuzi-Muheza	2013	Mkuzi-Muheza 2013	145	Pf3D7_10_v3_82375	144	20	A/T	-	0
Tanzania	Mkuzi-Muheza	2013	Mkuzi-Muheza 2013	145	Pf3D7_10_v3_1402510	144	14	A	C	0.431
Tanzania	Mkuzi-Muheza	2013	Mkuzi-Muheza 2013	145	Pf3D7_11_v3_119497	145	11	G	A	0.187
Tanzania	Mkuzi-Muheza	2013	Mkuzi-Muheza 2013	145	Pf3D7_11_v3_408600	145	19	C	A	0.405
Tanzania	Mkuzi-Muheza	2013	Mkuzi-Muheza 2013	145	Pf3D7_13_v3_158412	139	15	C/T	-	0
Tanzania	Mkuzi-Muheza	2013	Mkuzi-Muheza 2013	145	Pf3D7_13_v3_1429067	145	11	T	G	0.127
Tanzania	Mkuzi-Muheza	2013	Mkuzi-Muheza 2013	145	Pf3D7_14_v3_755731	145	2	G	T	0.007
Tanzania	Muleba	2013	Muleba 2013	52	Pf3D7_01_v3_130339	52	8	T	C	0.386
Tanzania	Muleba	2013	Muleba 2013	52	Pf3D7_01_v3_537322	52	0	A	G	0.019
Tanzania	Muleba	2013	Muleba 2013	52	Pf3D7_02_v3_842805	52	10	C	T	0.405
Tanzania	Muleba	2013	Muleba 2013	52	Pf3D7_04_v3_276127	52	4	T	C	0.146
Tanzania	Muleba	2013	Muleba 2013	52	Pf3D7_05_v3_931606	52	4	C	G	0.146
Tanzania	Muleba	2013	Muleba 2013	52	Pf3D7_06_v3_145475	52	12	G	C	0.475
Tanzania	Muleba	2013	Muleba 2013	52	Pf3D7_06_v3_937752	52	6	A	G	0.37
Tanzania	Muleba	2013	Muleba 2013	52	Pf3D7_07_v3_221722	52	1	G	A	0.078
Tanzania	Muleba	2013	Muleba 2013	52	Pf3D7_07_v3_435497	52	9	A	T	0.326
Tanzania	Muleba	2013	Muleba 2013	52	Pf3D7_07_v3_489666	52	6	T	C	0.283
Tanzania	Muleba	2013	Muleba 2013	52	Pf3D7_07_v3_602559	49	3	T	C	0.304
Tanzania	Muleba	2013	Muleba 2013	52	Pf3D7_07_v3_616459	52	9	A	G	0.465
Tanzania	Muleba	2013	Muleba 2013	52	Pf3D7_07_v3_628392	52	8	C/T	-	0
Tanzania	Muleba	2013	Muleba 2013	52	Pf3D7_07_v3_736978	52	9	A	C	0.279
Tanzania	Muleba	2013	Muleba 2013	52	Pf3D7_07_v3_1359804	52	13	A/C	G	0.231
Tanzania	Muleba	2013	Muleba 2013	52	Pf3D7_08_v3_612596	52	10	C	A	0.238
Tanzania	Muleba	2013	Muleba 2013	52	Pf3D7_09_v3_634019	52	9	C	T	0.326
Tanzania	Muleba	2013	Muleba 2013	52	Pf3D7_10_v3_82375	52	15	A	T	0.297
Tanzania	Muleba	2013	Muleba 2013	52	Pf3D7_10_v3_1402510	52	13	A	C	0.462
Tanzania	Muleba	2013	Muleba 2013	52	Pf3D7_11_v3_119497	52	6	G	A	0.217
Tanzania	Muleba	2013	Muleba 2013	52	Pf3D7_11_v3_408600	52	7	C	A	0.4
Tanzania	Muleba	2013	Muleba 2013	52	Pf3D7_13_v3_158412	51	7	T	C	0.318
Tanzania	Muleba	2013	Muleba 2013	52	Pf3D7_13_v3_1429067	52	3	T	G	0.122
Tanzania	Muleba	2013	Muleba 2013	52	Pf3D7_14_v3_755731	52	0	G	-	0
Tanzania	Nachingwea	2013	Nachingwea 2013	65	Pf3D7_01_v3_130339	65	14	T	C	0.333
Tanzania	Nachingwea	2013	Nachingwea 2013	65	Pf3D7_01_v3_537322	65	2	A	G	0.048
Tanzania	Nachingwea	2013	Nachingwea 2013	65	Pf3D7_02_v3_842805	64	13	C	T	0.314
Tanzania	Nachingwea	2013	Nachingwea 2013	65	Pf3D7_04_v3_276127	65	9	T	C	0.286
Tanzania	Nachingwea	2013	Nachingwea 2013	65	Pf3D7_05_v3_931606	65	11	C	G	0.222
Tanzania	Nachingwea	2013	Nachingwea 2013	65	Pf3D7_06_v3_145475	65	16	C	G	0.367
Tanzania	Nachingwea	2013	Nachingwea 2013	65	Pf3D7_06_v3_937752	65	15	A	G	0.4
Tanzania	Nachingwea	2013	Nachingwea 2013	65	Pf3D7_07_v3_221722	65	4	G	A	0.049
Tanzania	Nachingwea	2013	Nachingwea 2013	65	Pf3D7_07_v3_435497	65	6	A	T	0.186
Tanzania	Nachingwea	2013	Nachingwea 2013	65	Pf3D7_07_v3_489666	65	12	T	C	0.302
Tanzania	Nachingwea	2013	Nachingwea 2013	65	Pf3D7_07_v3_602559	57	12	C	T	0.467
Tanzania	Nachingwea	2013	Nachingwea 2013	65	Pf3D7_07_v3_616459	65	13	G	A	0.423
Tanzania	Nachingwea	2013	Nachingwea 2013	65	Pf3D7_07_v3_628392	65	11	C	T	0.259
Tanzania	Nachingwea	2013	Nachingwea 2013	65	Pf3D7_07_v3_736978	65	12	A	C	0.264
Tanzania	Nachingwea	2013	Nachingwea 2013	65	Pf3D7_07_v3_1359804	65	17	C	G/A	0.208/0.229
Tanzania	Nachingwea	2013	Nachingwea 2013	65	Pf3D7_08_v3_612596	65	15	C	A	0.36
Tanzania	Nachingwea	2013	Nachingwea 2013	65	Pf3D7_09_v3_634019	65	15	C	T	0.38
Tanzania	Nachingwea	2013	Nachingwea 2013	65	Pf3D7_10_v3_82375	65	14	A	T	0.471
Tanzania	Nachingwea	2013	Nachingwea 2013	65	Pf3D7_10_v3_1402510	65	15	A	C	0.28
Tanzania	Nachingwea	2013	Nachingwea 2013	65	Pf3D7_11_v3_119497	65	16	G	A	0.204
Tanzania	Nachingwea	2013	Nachingwea 2013	65	Pf3D7_11_v3_408600	65	18	C	A	0.404
Tanzania	Nachingwea	2013	Nachingwea 2013	65	Pf3D7_13_v3_158412	64	16	C	T	0.458
Tanzania	Nachingwea	2013	Nachingwea 2013	65	Pf3D7_13_v3_1429067	65	3	T	G	0.065
Tanzania	Nachingwea	2013	Nachingwea 2013	65	Pf3D7_14_v3_755731	65	0	G	-	0
