# Supplementary material for: Performance of SNP barcodes to determine genetic diversity and population structure of Plasmodium falciparum in Africa
Source: Front Genet. 2023 Jun 1;14:1071896. doi: 10.3389/fgene.2023.1071896 (PMC10267394; doi:10.3389/fgene.2023.1071896)
Supplement: Supplementary file 5 [file DataSheet2.CSV]

Country	Site	Year	Site_Year	Total_n	Locus	Observed_n	MAC	Major.Allele	Minor.Allele	Minor.Allele.Frequency
Benin	Homel	2014	Homel 2014	36	Pf3D7_01_v3_353274	36	3	C	T	0.303
Benin	Homel	2014	Homel 2014	36	Pf3D7_01_v3_537427	36	5	G	A	0.323
Benin	Homel	2014	Homel 2014	36	Pf3D7_02_v3_217337	35	4	A	T	0.129
Benin	Homel	2014	Homel 2014	36	Pf3D7_02_v3_322398	36	1	G	A	0.086
Benin	Homel	2014	Homel 2014	36	Pf3D7_02_v3_660994	36	6	T	C	0.267
Benin	Homel	2014	Homel 2014	36	Pf3D7_03_v3_253011	36	0	T	-	0
Benin	Homel	2014	Homel 2014	36	Pf3D7_03_v3_442947	36	3	A	G	0.182
Benin	Homel	2014	Homel 2014	36	Pf3D7_03_v3_707749	34	0	T	-	0
Benin	Homel	2014	Homel 2014	36	Pf3D7_03_v3_751533	36	5	G	A	0.323
Benin	Homel	2014	Homel 2014	36	Pf3D7_03_v3_825800	35	2	A	G	0.242
Benin	Homel	2014	Homel 2014	36	Pf3D7_04_v3_261971	36	2	C	T	0.118
Benin	Homel	2014	Homel 2014	36	Pf3D7_04_v3_300851	36	3	G	A	0.212
Benin	Homel	2014	Homel 2014	36	Pf3D7_04_v3_386187	36	4	C	A	0.094
Benin	Homel	2014	Homel 2014	36	Pf3D7_04_v3_436931	36	0	A	-	0
Benin	Homel	2014	Homel 2014	36	Pf3D7_04_v3_462711	34	3	A	G	0.355
Benin	Homel	2014	Homel 2014	36	Pf3D7_04_v3_487211	36	2	T	A	0.235
Benin	Homel	2014	Homel 2014	36	Pf3D7_04_v3_802705	35	7	G	A	0.393
Benin	Homel	2014	Homel 2014	36	Pf3D7_04_v3_926848	36	0	T	G	0.028
Benin	Homel	2014	Homel 2014	36	Pf3D7_04_v3_989912	35	4	T	A	0.452
Benin	Homel	2014	Homel 2014	36	Pf3D7_04_v3_1032592	36	6	G	A	0.3
Benin	Homel	2014	Homel 2014	36	Pf3D7_04_v3_1097123	36	5	A	C	0.29
Benin	Homel	2014	Homel 2014	36	Pf3D7_04_v3_1136990	36	5	A	G	0.258
Benin	Homel	2014	Homel 2014	36	Pf3D7_05_v3_118209	36	5	A	G	0.29
Benin	Homel	2014	Homel 2014	36	Pf3D7_05_v3_385372	36	8	T	C	0.464
Benin	Homel	2014	Homel 2014	36	Pf3D7_05_v3_720980	36	0	A	-	0
Benin	Homel	2014	Homel 2014	36	Pf3D7_06_v3_154779	36	0	C	T	0.167
Benin	Homel	2014	Homel 2014	36	Pf3D7_06_v3_410695	35	3	G	A	0.188
Benin	Homel	2014	Homel 2014	36	Pf3D7_06_v3_573735	36	0	C	-	0
Benin	Homel	2014	Homel 2014	36	Pf3D7_06_v3_593826	36	7	C	T	0.345
Benin	Homel	2014	Homel 2014	36	Pf3D7_06_v3_937752	36	4	A	G	0.375
Benin	Homel	2014	Homel 2014	36	Pf3D7_06_v3_1184506	36	6	G	A	0.467
Benin	Homel	2014	Homel 2014	36	Pf3D7_06_v3_1206498	36	7	A	G	0.379
Benin	Homel	2014	Homel 2014	36	Pf3D7_07_v3_420925	36	4	C	G	0.312
Benin	Homel	2014	Homel 2014	36	Pf3D7_07_v3_455974	35	1	G	A	0.353
Benin	Homel	2014	Homel 2014	36	Pf3D7_07_v3_488471	36	3	C	T	0.455
Benin	Homel	2014	Homel 2014	36	Pf3D7_07_v3_616673	36	2	C	A	0.147
Benin	Homel	2014	Homel 2014	36	Pf3D7_07_v3_704373	36	7	A	G	0.483
Benin	Homel	2014	Homel 2014	36	Pf3D7_07_v3_1066647	36	1	G	A	0.114
Benin	Homel	2014	Homel 2014	36	Pf3D7_07_v3_1233830	36	6	C	T	0.433
Benin	Homel	2014	Homel 2014	36	Pf3D7_07_v3_1256331	34	4	T	C	0.3
Benin	Homel	2014	Homel 2014	36	Pf3D7_07_v3_1268573	36	5	C	A	0.484
Benin	Homel	2014	Homel 2014	36	Pf3D7_08_v3_416491	36	0	G	-	0
Benin	Homel	2014	Homel 2014	36	Pf3D7_08_v3_476310	36	7	A	T	0.483
Benin	Homel	2014	Homel 2014	36	Pf3D7_08_v3_501042	36	5	T	C	0.161
Benin	Homel	2014	Homel 2014	36	Pf3D7_08_v3_1056829	36	5	A	C	0.161
Benin	Homel	2014	Homel 2014	36	Pf3D7_08_v3_1100058	35	4	A	G	0.419
Benin	Homel	2014	Homel 2014	36	Pf3D7_08_v3_1291124	36	3	G	A	0.303
Benin	Homel	2014	Homel 2014	36	Pf3D7_08_v3_1310910	36	6	G	C	0.433
Benin	Homel	2014	Homel 2014	36	Pf3D7_09_v3_492627	36	0	T	C	0.111
Benin	Homel	2014	Homel 2014	36	Pf3D7_09_v3_631776	36	3	T	C	0.061
Benin	Homel	2014	Homel 2014	36	Pf3D7_09_v3_692496	35	1	C	A	0.088
Benin	Homel	2014	Homel 2014	36	Pf3D7_09_v3_771391	35	0	C	-	0
Benin	Homel	2014	Homel 2014	36	Pf3D7_09_v3_1111201	36	6	C	T	0.333
Benin	Homel	2014	Homel 2014	36	Pf3D7_10_v3_113265	35	3	C	T	0.188
Benin	Homel	2014	Homel 2014	36	Pf3D7_10_v3_317581	36	6	T	A	0.4
Benin	Homel	2014	Homel 2014	36	Pf3D7_10_v3_336274	36	4	G	A	0.062
Benin	Homel	2014	Homel 2014	36	Pf3D7_10_v3_404542	36	0	A	G	0.028
Benin	Homel	2014	Homel 2014	36	Pf3D7_10_v3_631276	36	2	A	T	0.294
Benin	Homel	2014	Homel 2014	36	Pf3D7_10_v3_663199	35	4	G	T	0.161
Benin	Homel	2014	Homel 2014	36	Pf3D7_10_v3_1300117	36	4	A/T	-	0
Benin	Homel	2014	Homel 2014	36	Pf3D7_10_v3_1385894	36	4	C	T	0.312
Benin	Homel	2014	Homel 2014	36	Pf3D7_11_v3_185093	36	7	G	A	0.276
Benin	Homel	2014	Homel 2014	36	Pf3D7_11_v3_255830	36	1	G	A	0.2
Benin	Homel	2014	Homel 2014	36	Pf3D7_11_v3_281726	36	3	C	T	0.273
Benin	Homel	2014	Homel 2014	36	Pf3D7_11_v3_306707	36	0	T	-	0
Benin	Homel	2014	Homel 2014	36	Pf3D7_11_v3_683965	35	2	T	C	0.152
Benin	Homel	2014	Homel 2014	36	Pf3D7_11_v3_769994	36	2	A	C	0.324
Benin	Homel	2014	Homel 2014	36	Pf3D7_11_v3_899285	36	0	G	-	0
Benin	Homel	2014	Homel 2014	36	Pf3D7_11_v3_1331760	36	0	A	G	0.083
Benin	Homel	2014	Homel 2014	36	Pf3D7_11_v3_1520978	36	1	A	T	0.086
Benin	Homel	2014	Homel 2014	36	Pf3D7_11_v3_1752894	36	6	G	A	0.267
Benin	Homel	2014	Homel 2014	36	Pf3D7_11_v3_1802201	36	3	G	A	0.152
Benin	Homel	2014	Homel 2014	36	Pf3D7_12_v3_83177	36	5	T	C	0.419
Benin	Homel	2014	Homel 2014	36	Pf3D7_12_v3_114173	34	5	C	T	0.448
Benin	Homel	2014	Homel 2014	36	Pf3D7_12_v3_262202	34	4	G	A	0.1
Benin	Homel	2014	Homel 2014	36	Pf3D7_12_v3_529418	36	5	T	C	0.452
Benin	Homel	2014	Homel 2014	36	Pf3D7_12_v3_1116284	35	7	C	A/T	0.036/0.464
Benin	Homel	2014	Homel 2014	36	Pf3D7_12_v3_1131606	35	5	A/G	-	0
Benin	Homel	2014	Homel 2014	36	Pf3D7_12_v3_1156135	36	7	C	T	0.483
Benin	Homel	2014	Homel 2014	36	Pf3D7_12_v3_1591956	36	0	T	-	0
Benin	Homel	2014	Homel 2014	36	Pf3D7_12_v3_1761565	36	1	T	C	0.029
Benin	Homel	2014	Homel 2014	36	Pf3D7_12_v3_2046741	36	5	G	A	0.323
Benin	Homel	2014	Homel 2014	36	Pf3D7_13_v3_146745	36	5	A	G	0.387
Benin	Homel	2014	Homel 2014	36	Pf3D7_13_v3_210367	36	7	T	C	0.31
Benin	Homel	2014	Homel 2014	36	Pf3D7_13_v3_619220	36	0	A	-	0
Benin	Homel	2014	Homel 2014	36	Pf3D7_13_v3_1233218	36	5	T	C	0.387
Benin	Homel	2014	Homel 2014	36	Pf3D7_13_v3_1970443	34	5	G	A	0.276
Benin	Homel	2014	Homel 2014	36	Pf3D7_13_v3_2161975	36	5	T	A	0.323
Benin	Homel	2014	Homel 2014	36	Pf3D7_13_v3_2573828	36	3	A	C	0.091
Benin	Homel	2014	Homel 2014	36	Pf3D7_14_v3_990734	36	0	T	C	0.028
Benin	Homel	2014	Homel 2014	36	Pf3D7_14_v3_1199242	36	5	A	T	0.29
Benin	Homel	2014	Homel 2014	36	Pf3D7_14_v3_1458378	36	3	A	G	0.455
Benin	Homel	2014	Homel 2014	36	Pf3D7_14_v3_1757603	36	3	A	G	0.333
Benin	Homel	2014	Homel 2014	36	Pf3D7_14_v3_1853594	36	3	A	G	0.273
Benin	Homel	2014	Homel 2014	36	Pf3D7_14_v3_3017749	36	7	T	A	0.448
Benin	Homel	2014	Homel 2014	36	Pf3D7_14_v3_3124991	32	5	G	C	0.222
Cameroon	Buea	2013	Buea 2013	235	Pf3D7_01_v3_353274	235	34	C	T	0.164
Cameroon	Buea	2013	Buea 2013	235	Pf3D7_01_v3_537427	235	51	G	A	0.315
Cameroon	Buea	2013	Buea 2013	235	Pf3D7_02_v3_217337	235	50	A	T	0.227
Cameroon	Buea	2013	Buea 2013	235	Pf3D7_02_v3_322398	235	41	G	A	0.216
Cameroon	Buea	2013	Buea 2013	235	Pf3D7_02_v3_660994	235	35	T	C	0.165
Cameroon	Buea	2013	Buea 2013	235	Pf3D7_03_v3_253011	235	4	T	C	0.017
Cameroon	Buea	2013	Buea 2013	235	Pf3D7_03_v3_442947	235	47	A	G	0.128
Cameroon	Buea	2013	Buea 2013	235	Pf3D7_03_v3_707749	235	0	T	-	0
Cameroon	Buea	2013	Buea 2013	235	Pf3D7_03_v3_751533	235	36	G	A	0.171
Cameroon	Buea	2013	Buea 2013	235	Pf3D7_03_v3_825800	235	57	A	G	0.315
Cameroon	Buea	2013	Buea 2013	235	Pf3D7_04_v3_261971	235	34	C	T	0.134
Cameroon	Buea	2013	Buea 2013	235	Pf3D7_04_v3_300851	235	40	G	A	0.169
Cameroon	Buea	2013	Buea 2013	235	Pf3D7_04_v3_386187	235	42	C	A	0.181
Cameroon	Buea	2013	Buea 2013	235	Pf3D7_04_v3_436931	235	0	A	-	0
Cameroon	Buea	2013	Buea 2013	235	Pf3D7_04_v3_462711	235	50	A	G	0.314
Cameroon	Buea	2013	Buea 2013	235	Pf3D7_04_v3_487211	235	51	T	A	0.212
Cameroon	Buea	2013	Buea 2013	235	Pf3D7_04_v3_802705	235	51	G	A	0.299
Cameroon	Buea	2013	Buea 2013	235	Pf3D7_04_v3_926848	235	15	T	G	0.027
Cameroon	Buea	2013	Buea 2013	235	Pf3D7_04_v3_989912	235	49	A	T	0.312
Cameroon	Buea	2013	Buea 2013	235	Pf3D7_04_v3_1032592	235	50	G	A	0.308
Cameroon	Buea	2013	Buea 2013	235	Pf3D7_04_v3_1097123	235	44	A	C	0.45
Cameroon	Buea	2013	Buea 2013	235	Pf3D7_04_v3_1136990	235	48	A	G	0.332
Cameroon	Buea	2013	Buea 2013	235	Pf3D7_05_v3_118209	234	52	A	G	0.456
Cameroon	Buea	2013	Buea 2013	235	Pf3D7_05_v3_385372	235	49	T	C	0.468
Cameroon	Buea	2013	Buea 2013	235	Pf3D7_05_v3_720980	235	0	A	G	0.004
Cameroon	Buea	2013	Buea 2013	235	Pf3D7_06_v3_154779	234	27	C	T	0.106
Cameroon	Buea	2013	Buea 2013	235	Pf3D7_06_v3_410695	235	50	G	A	0.319
Cameroon	Buea	2013	Buea 2013	235	Pf3D7_06_v3_573735	235	4	C	T	0.009
Cameroon	Buea	2013	Buea 2013	235	Pf3D7_06_v3_593826	235	52	C	T	0.339
Cameroon	Buea	2013	Buea 2013	235	Pf3D7_06_v3_937752	235	46	A	G	0.466
Cameroon	Buea	2013	Buea 2013	235	Pf3D7_06_v3_1184506	235	60	G	A	0.394
Cameroon	Buea	2013	Buea 2013	235	Pf3D7_06_v3_1206498	235	51	A	G	0.223
Cameroon	Buea	2013	Buea 2013	235	Pf3D7_07_v3_420925	235	60	C	G	0.429
Cameroon	Buea	2013	Buea 2013	235	Pf3D7_07_v3_455974	235	51	A/G	-	0
Cameroon	Buea	2013	Buea 2013	235	Pf3D7_07_v3_488471	235	55	C	T	0.394
Cameroon	Buea	2013	Buea 2013	235	Pf3D7_07_v3_616673	235	35	C	A	0.19
Cameroon	Buea	2013	Buea 2013	235	Pf3D7_07_v3_704373	235	62	A	G	0.486
Cameroon	Buea	2013	Buea 2013	235	Pf3D7_07_v3_1066647	235	27	G	A	0.139
Cameroon	Buea	2013	Buea 2013	235	Pf3D7_07_v3_1233830	235	52	C	T	0.497
Cameroon	Buea	2013	Buea 2013	235	Pf3D7_07_v3_1256331	235	39	T	C	0.153
Cameroon	Buea	2013	Buea 2013	235	Pf3D7_07_v3_1268573	235	54	C	A	0.326
Cameroon	Buea	2013	Buea 2013	235	Pf3D7_08_v3_416491	235	17	G	A	0.078
Cameroon	Buea	2013	Buea 2013	235	Pf3D7_08_v3_476310	235	49	T	A	0.328
Cameroon	Buea	2013	Buea 2013	235	Pf3D7_08_v3_501042	234	54	T	C	0.383
Cameroon	Buea	2013	Buea 2013	235	Pf3D7_08_v3_1056829	234	22	A	C	0.061
Cameroon	Buea	2013	Buea 2013	235	Pf3D7_08_v3_1100058	234	63	G	A	0.485
Cameroon	Buea	2013	Buea 2013	235	Pf3D7_08_v3_1291124	235	47	G	A	0.266
Cameroon	Buea	2013	Buea 2013	235	Pf3D7_08_v3_1310910	235	63	G	C	0.419
Cameroon	Buea	2013	Buea 2013	235	Pf3D7_09_v3_492627	235	34	T	C	0.154
Cameroon	Buea	2013	Buea 2013	235	Pf3D7_09_v3_631776	235	22	T	C	0.085
Cameroon	Buea	2013	Buea 2013	235	Pf3D7_09_v3_692496	235	24	C	A	0.071
Cameroon	Buea	2013	Buea 2013	235	Pf3D7_09_v3_771391	235	1	C	-	0
Cameroon	Buea	2013	Buea 2013	235	Pf3D7_09_v3_1111201	235	54	C	T	0.287
Cameroon	Buea	2013	Buea 2013	235	Pf3D7_10_v3_113265	234	43	C	T	0.194
Cameroon	Buea	2013	Buea 2013	235	Pf3D7_10_v3_317581	235	45	A	T	0.405
Cameroon	Buea	2013	Buea 2013	235	Pf3D7_10_v3_336274	235	27	G	A	0.144
Cameroon	Buea	2013	Buea 2013	235	Pf3D7_10_v3_404542	235	3	A	G	0.022
Cameroon	Buea	2013	Buea 2013	235	Pf3D7_10_v3_631276	235	52	A	T	0.262
Cameroon	Buea	2013	Buea 2013	235	Pf3D7_10_v3_663199	235	45	G	T	0.237
Cameroon	Buea	2013	Buea 2013	235	Pf3D7_10_v3_1300117	235	59	A	T	0.494
Cameroon	Buea	2013	Buea 2013	235	Pf3D7_10_v3_1385894	235	38	C	T	0.234
Cameroon	Buea	2013	Buea 2013	235	Pf3D7_11_v3_185093	235	47	G	A	0.362
Cameroon	Buea	2013	Buea 2013	235	Pf3D7_11_v3_255830	235	11	G	A	0.013
Cameroon	Buea	2013	Buea 2013	235	Pf3D7_11_v3_281726	235	44	C	T	0.215
Cameroon	Buea	2013	Buea 2013	235	Pf3D7_11_v3_306707	235	0	T	-	0
Cameroon	Buea	2013	Buea 2013	235	Pf3D7_11_v3_683965	235	25	T	C	0.186
Cameroon	Buea	2013	Buea 2013	235	Pf3D7_11_v3_769994	235	31	A	G/C	0.005/0.147
Cameroon	Buea	2013	Buea 2013	235	Pf3D7_11_v3_899285	235	0	G	-	0
Cameroon	Buea	2013	Buea 2013	235	Pf3D7_11_v3_1331760	234	13	A	G	0.032
Cameroon	Buea	2013	Buea 2013	235	Pf3D7_11_v3_1520978	235	15	A	T	0.036
Cameroon	Buea	2013	Buea 2013	235	Pf3D7_11_v3_1752894	235	56	G	A	0.397
Cameroon	Buea	2013	Buea 2013	235	Pf3D7_11_v3_1802201	235	35	G	A	0.135
Cameroon	Buea	2013	Buea 2013	235	Pf3D7_12_v3_83177	234	56	C	T	0.494
Cameroon	Buea	2013	Buea 2013	235	Pf3D7_12_v3_114173	234	53	T	C	0.381
Cameroon	Buea	2013	Buea 2013	235	Pf3D7_12_v3_262202	235	37	G	A	0.207
Cameroon	Buea	2013	Buea 2013	235	Pf3D7_12_v3_529418	235	48	T	C	0.374
Cameroon	Buea	2013	Buea 2013	235	Pf3D7_12_v3_1116284	234	51	T	A/C	0.005/0.311
Cameroon	Buea	2013	Buea 2013	235	Pf3D7_12_v3_1131606	235	56	G	A	0.391
Cameroon	Buea	2013	Buea 2013	235	Pf3D7_12_v3_1156135	235	59	T	C	0.483
Cameroon	Buea	2013	Buea 2013	235	Pf3D7_12_v3_1591956	235	0	T	-	0
Cameroon	Buea	2013	Buea 2013	235	Pf3D7_12_v3_1761565	235	22	T	C	0.099
Cameroon	Buea	2013	Buea 2013	235	Pf3D7_12_v3_2046741	235	55	G	A	0.317
Cameroon	Buea	2013	Buea 2013	235	Pf3D7_13_v3_146745	235	57	A	G	0.427
Cameroon	Buea	2013	Buea 2013	235	Pf3D7_13_v3_210367	235	53	T	C	0.319
Cameroon	Buea	2013	Buea 2013	235	Pf3D7_13_v3_619220	234	0	A	-	0
Cameroon	Buea	2013	Buea 2013	235	Pf3D7_13_v3_1233218	235	56	T	C	0.38
Cameroon	Buea	2013	Buea 2013	235	Pf3D7_13_v3_1970443	235	56	G	A	0.363
Cameroon	Buea	2013	Buea 2013	235	Pf3D7_13_v3_2161975	235	47	T	A	0.298
Cameroon	Buea	2013	Buea 2013	235	Pf3D7_13_v3_2573828	234	29	A	C	0.073
Cameroon	Buea	2013	Buea 2013	235	Pf3D7_14_v3_990734	235	9	T	C	0.009
Cameroon	Buea	2013	Buea 2013	235	Pf3D7_14_v3_1199242	235	50	A	T	0.33
Cameroon	Buea	2013	Buea 2013	235	Pf3D7_14_v3_1458378	234	58	A	G	0.403
Cameroon	Buea	2013	Buea 2013	235	Pf3D7_14_v3_1757603	235	53	A	G	0.28
Cameroon	Buea	2013	Buea 2013	235	Pf3D7_14_v3_1853594	235	45	A	G	0.142
Cameroon	Buea	2013	Buea 2013	235	Pf3D7_14_v3_3017749	235	48	A	T	0.417
Cameroon	Buea	2013	Buea 2013	235	Pf3D7_14_v3_3124991	212	31	G	C	0.254
DRC	Kinshasa	2012	Kinshasa 2012	171	Pf3D7_01_v3_353274	171	33	C	T	0.225
DRC	Kinshasa	2012	Kinshasa 2012	171	Pf3D7_01_v3_537427	171	35	G	A	0.426
DRC	Kinshasa	2012	Kinshasa 2012	171	Pf3D7_02_v3_217337	169	29	A	T	0.229
DRC	Kinshasa	2012	Kinshasa 2012	171	Pf3D7_02_v3_322398	171	38	G	A	0.316
DRC	Kinshasa	2012	Kinshasa 2012	171	Pf3D7_02_v3_660994	171	41	T	C	0.238
DRC	Kinshasa	2012	Kinshasa 2012	171	Pf3D7_03_v3_253011	171	6	T	C	0.036
DRC	Kinshasa	2012	Kinshasa 2012	171	Pf3D7_03_v3_442947	171	26	A	G	0.145
DRC	Kinshasa	2012	Kinshasa 2012	171	Pf3D7_03_v3_707749	171	0	T	-	0
DRC	Kinshasa	2012	Kinshasa 2012	171	Pf3D7_03_v3_751533	171	23	G	A	0.108
DRC	Kinshasa	2012	Kinshasa 2012	171	Pf3D7_03_v3_825800	171	30	A	G	0.17
DRC	Kinshasa	2012	Kinshasa 2012	171	Pf3D7_04_v3_261971	171	24	C	T	0.156
DRC	Kinshasa	2012	Kinshasa 2012	171	Pf3D7_04_v3_300851	170	20	G	A	0.127
DRC	Kinshasa	2012	Kinshasa 2012	171	Pf3D7_04_v3_386187	171	24	C	A	0.15
DRC	Kinshasa	2012	Kinshasa 2012	171	Pf3D7_04_v3_436931	171	0	A	-	0
DRC	Kinshasa	2012	Kinshasa 2012	171	Pf3D7_04_v3_462711	168	38	A	G	0.392
DRC	Kinshasa	2012	Kinshasa 2012	171	Pf3D7_04_v3_487211	171	39	T	A	0.295
DRC	Kinshasa	2012	Kinshasa 2012	171	Pf3D7_04_v3_802705	171	41	A	G	0.292
DRC	Kinshasa	2012	Kinshasa 2012	171	Pf3D7_04_v3_926848	171	5	T	G	0.042
DRC	Kinshasa	2012	Kinshasa 2012	171	Pf3D7_04_v3_989912	171	45	A	T	0.413
DRC	Kinshasa	2012	Kinshasa 2012	171	Pf3D7_04_v3_1032592	170	39	G	A	0.382
DRC	Kinshasa	2012	Kinshasa 2012	171	Pf3D7_04_v3_1097123	171	40	A	C	0.389
DRC	Kinshasa	2012	Kinshasa 2012	171	Pf3D7_04_v3_1136990	170	41	A	G	0.364
DRC	Kinshasa	2012	Kinshasa 2012	171	Pf3D7_05_v3_118209	171	43	A	G	0.406
DRC	Kinshasa	2012	Kinshasa 2012	171	Pf3D7_05_v3_385372	170	44	T	C	0.31
DRC	Kinshasa	2012	Kinshasa 2012	171	Pf3D7_05_v3_720980	171	0	A	G	0.012
DRC	Kinshasa	2012	Kinshasa 2012	171	Pf3D7_06_v3_154779	171	24	C	T	0.177
DRC	Kinshasa	2012	Kinshasa 2012	171	Pf3D7_06_v3_410695	170	22	G	A	0.209
DRC	Kinshasa	2012	Kinshasa 2012	171	Pf3D7_06_v3_573735	171	0	C	-	0
DRC	Kinshasa	2012	Kinshasa 2012	171	Pf3D7_06_v3_593826	171	38	C	T	0.316
DRC	Kinshasa	2012	Kinshasa 2012	171	Pf3D7_06_v3_937752	171	40	A	G	0.366
DRC	Kinshasa	2012	Kinshasa 2012	171	Pf3D7_06_v3_1184506	171	37	G	A	0.284
DRC	Kinshasa	2012	Kinshasa 2012	171	Pf3D7_06_v3_1206498	171	38	A	G	0.18
DRC	Kinshasa	2012	Kinshasa 2012	171	Pf3D7_07_v3_420925	171	44	C	G	0.323
DRC	Kinshasa	2012	Kinshasa 2012	171	Pf3D7_07_v3_455974	170	36	A	G	0.403
DRC	Kinshasa	2012	Kinshasa 2012	171	Pf3D7_07_v3_488471	171	37	C	T	0.41
DRC	Kinshasa	2012	Kinshasa 2012	171	Pf3D7_07_v3_616673	171	36	C	A	0.207
DRC	Kinshasa	2012	Kinshasa 2012	171	Pf3D7_07_v3_704373	171	40	A	G	0.45
DRC	Kinshasa	2012	Kinshasa 2012	171	Pf3D7_07_v3_1066647	171	23	G	A	0.122
DRC	Kinshasa	2012	Kinshasa 2012	171	Pf3D7_07_v3_1233830	171	41	C/T	-	0
DRC	Kinshasa	2012	Kinshasa 2012	171	Pf3D7_07_v3_1256331	170	29	T	C	0.163
DRC	Kinshasa	2012	Kinshasa 2012	171	Pf3D7_07_v3_1268573	171	38	C	A	0.353
DRC	Kinshasa	2012	Kinshasa 2012	171	Pf3D7_08_v3_416491	171	10	G	A	0.05
DRC	Kinshasa	2012	Kinshasa 2012	171	Pf3D7_08_v3_476310	171	38	T	A	0.489
DRC	Kinshasa	2012	Kinshasa 2012	171	Pf3D7_08_v3_501042	171	48	T	C	0.455
DRC	Kinshasa	2012	Kinshasa 2012	171	Pf3D7_08_v3_1056829	171	10	A	C	0.043
DRC	Kinshasa	2012	Kinshasa 2012	171	Pf3D7_08_v3_1100058	170	49	A	G	0.405
DRC	Kinshasa	2012	Kinshasa 2012	171	Pf3D7_08_v3_1291124	171	35	G	A	0.228
DRC	Kinshasa	2012	Kinshasa 2012	171	Pf3D7_08_v3_1310910	171	50	G	C	0.413
DRC	Kinshasa	2012	Kinshasa 2012	171	Pf3D7_09_v3_492627	171	31	T	C	0.236
DRC	Kinshasa	2012	Kinshasa 2012	171	Pf3D7_09_v3_631776	171	14	T	C	0.032
DRC	Kinshasa	2012	Kinshasa 2012	171	Pf3D7_09_v3_692496	167	9	C	A	0.032
DRC	Kinshasa	2012	Kinshasa 2012	171	Pf3D7_09_v3_771391	171	4	C	-	0
DRC	Kinshasa	2012	Kinshasa 2012	171	Pf3D7_09_v3_1111201	171	38	C	A/T	0.008/0.391
DRC	Kinshasa	2012	Kinshasa 2012	171	Pf3D7_10_v3_113265	171	40	C	T	0.481
DRC	Kinshasa	2012	Kinshasa 2012	171	Pf3D7_10_v3_317581	171	47	A	T	0.452
DRC	Kinshasa	2012	Kinshasa 2012	171	Pf3D7_10_v3_336274	171	32	G	A	0.158
DRC	Kinshasa	2012	Kinshasa 2012	171	Pf3D7_10_v3_404542	170	9	A	G	0.037
DRC	Kinshasa	2012	Kinshasa 2012	171	Pf3D7_10_v3_631276	171	33	A	T	0.275
DRC	Kinshasa	2012	Kinshasa 2012	171	Pf3D7_10_v3_663199	171	39	T	G	0.439
DRC	Kinshasa	2012	Kinshasa 2012	171	Pf3D7_10_v3_1300117	171	39	A	T	0.492
DRC	Kinshasa	2012	Kinshasa 2012	171	Pf3D7_10_v3_1385894	171	35	C	T	0.272
DRC	Kinshasa	2012	Kinshasa 2012	171	Pf3D7_11_v3_185093	171	42	G	A	0.38
DRC	Kinshasa	2012	Kinshasa 2012	171	Pf3D7_11_v3_255830	170	14	G	A	0.064
DRC	Kinshasa	2012	Kinshasa 2012	171	Pf3D7_11_v3_281726	171	32	C	T	0.309
DRC	Kinshasa	2012	Kinshasa 2012	171	Pf3D7_11_v3_306707	171	0	T	-	0
DRC	Kinshasa	2012	Kinshasa 2012	171	Pf3D7_11_v3_683965	170	29	T	C	0.092
DRC	Kinshasa	2012	Kinshasa 2012	171	Pf3D7_11_v3_769994	170	31	A	C	0.18
DRC	Kinshasa	2012	Kinshasa 2012	171	Pf3D7_11_v3_899285	171	0	G	C	0.006
DRC	Kinshasa	2012	Kinshasa 2012	171	Pf3D7_11_v3_1331760	171	8	A	G	0.031
DRC	Kinshasa	2012	Kinshasa 2012	171	Pf3D7_11_v3_1520978	171	0	A	-	0
DRC	Kinshasa	2012	Kinshasa 2012	171	Pf3D7_11_v3_1752894	169	37	G	A	0.386
DRC	Kinshasa	2012	Kinshasa 2012	171	Pf3D7_11_v3_1802201	171	18	G	A	0.124
DRC	Kinshasa	2012	Kinshasa 2012	171	Pf3D7_12_v3_83177	171	42	T	C	0.457
DRC	Kinshasa	2012	Kinshasa 2012	171	Pf3D7_12_v3_114173	167	34	C	T	0.444
DRC	Kinshasa	2012	Kinshasa 2012	171	Pf3D7_12_v3_262202	164	24	G	A	0.114
DRC	Kinshasa	2012	Kinshasa 2012	171	Pf3D7_12_v3_529418	171	49	C	T	0.484
DRC	Kinshasa	2012	Kinshasa 2012	171	Pf3D7_12_v3_1116284	171	39	C	A/T	0.015/0.22
DRC	Kinshasa	2012	Kinshasa 2012	171	Pf3D7_12_v3_1131606	170	39	G	A	0.305
DRC	Kinshasa	2012	Kinshasa 2012	171	Pf3D7_12_v3_1156135	171	45	C	T	0.468
DRC	Kinshasa	2012	Kinshasa 2012	171	Pf3D7_12_v3_1591956	171	0	T	-	0
DRC	Kinshasa	2012	Kinshasa 2012	171	Pf3D7_12_v3_1761565	171	22	T	C	0.067
DRC	Kinshasa	2012	Kinshasa 2012	171	Pf3D7_12_v3_2046741	171	46	G	A	0.272
DRC	Kinshasa	2012	Kinshasa 2012	171	Pf3D7_13_v3_146745	171	51	A	G	0.392
DRC	Kinshasa	2012	Kinshasa 2012	171	Pf3D7_13_v3_210367	171	33	T	C	0.297
DRC	Kinshasa	2012	Kinshasa 2012	171	Pf3D7_13_v3_619220	171	0	A	-	0
DRC	Kinshasa	2012	Kinshasa 2012	171	Pf3D7_13_v3_1233218	171	34	T	C	0.336
DRC	Kinshasa	2012	Kinshasa 2012	171	Pf3D7_13_v3_1970443	168	41	A	G	0.457
DRC	Kinshasa	2012	Kinshasa 2012	171	Pf3D7_13_v3_2161975	171	34	T	A	0.263
DRC	Kinshasa	2012	Kinshasa 2012	171	Pf3D7_13_v3_2573828	171	22	A	C	0.134
DRC	Kinshasa	2012	Kinshasa 2012	171	Pf3D7_14_v3_990734	171	2	T	C	0.012
DRC	Kinshasa	2012	Kinshasa 2012	171	Pf3D7_14_v3_1199242	171	48	A	T	0.431
DRC	Kinshasa	2012	Kinshasa 2012	171	Pf3D7_14_v3_1458378	170	43	A	G	0.417
DRC	Kinshasa	2012	Kinshasa 2012	171	Pf3D7_14_v3_1757603	171	31	A	G	0.329
DRC	Kinshasa	2012	Kinshasa 2012	171	Pf3D7_14_v3_1853594	171	36	A	G	0.215
DRC	Kinshasa	2012	Kinshasa 2012	171	Pf3D7_14_v3_3017749	170	36	A	T	0.358
DRC	Kinshasa	2012	Kinshasa 2012	171	Pf3D7_14_v3_3124991	160	27	G	C	0.241
DRC	Kinshasa	2013	Kinshasa 2013	108	Pf3D7_01_v3_353274	108	27	C	T	0.235
DRC	Kinshasa	2013	Kinshasa 2013	108	Pf3D7_01_v3_537427	108	24	G	A	0.357
DRC	Kinshasa	2013	Kinshasa 2013	108	Pf3D7_02_v3_217337	104	16	A	T	0.239
DRC	Kinshasa	2013	Kinshasa 2013	108	Pf3D7_02_v3_322398	108	23	G	A	0.247
DRC	Kinshasa	2013	Kinshasa 2013	108	Pf3D7_02_v3_660994	108	20	T	C	0.375
DRC	Kinshasa	2013	Kinshasa 2013	108	Pf3D7_03_v3_253011	108	3	T	C	0.019
DRC	Kinshasa	2013	Kinshasa 2013	108	Pf3D7_03_v3_442947	108	8	A	G	0.1
DRC	Kinshasa	2013	Kinshasa 2013	108	Pf3D7_03_v3_707749	107	0	T	-	0
DRC	Kinshasa	2013	Kinshasa 2013	108	Pf3D7_03_v3_751533	108	14	G	A	0.16
DRC	Kinshasa	2013	Kinshasa 2013	108	Pf3D7_03_v3_825800	108	14	A	G	0.106
DRC	Kinshasa	2013	Kinshasa 2013	108	Pf3D7_04_v3_261971	107	14	C	T	0.097
DRC	Kinshasa	2013	Kinshasa 2013	108	Pf3D7_04_v3_300851	108	16	G	A	0.163
DRC	Kinshasa	2013	Kinshasa 2013	108	Pf3D7_04_v3_386187	108	16	C	A	0.141
DRC	Kinshasa	2013	Kinshasa 2013	108	Pf3D7_04_v3_436931	108	0	A	-	0
DRC	Kinshasa	2013	Kinshasa 2013	108	Pf3D7_04_v3_462711	107	22	G	A	0.482
DRC	Kinshasa	2013	Kinshasa 2013	108	Pf3D7_04_v3_487211	108	20	T	A	0.239
DRC	Kinshasa	2013	Kinshasa 2013	108	Pf3D7_04_v3_802705	108	26	A	G	0.256
DRC	Kinshasa	2013	Kinshasa 2013	108	Pf3D7_04_v3_926848	106	5	T	-	0
DRC	Kinshasa	2013	Kinshasa 2013	108	Pf3D7_04_v3_989912	107	28	T	A	0.456
DRC	Kinshasa	2013	Kinshasa 2013	108	Pf3D7_04_v3_1032592	108	28	G	A	0.375
DRC	Kinshasa	2013	Kinshasa 2013	108	Pf3D7_04_v3_1097123	108	25	A	C	0.373
DRC	Kinshasa	2013	Kinshasa 2013	108	Pf3D7_04_v3_1136990	107	30	A	G	0.377
DRC	Kinshasa	2013	Kinshasa 2013	108	Pf3D7_05_v3_118209	108	20	A	G	0.364
DRC	Kinshasa	2013	Kinshasa 2013	108	Pf3D7_05_v3_385372	108	25	T	C	0.47
DRC	Kinshasa	2013	Kinshasa 2013	108	Pf3D7_05_v3_720980	108	0	A	G	0.009
DRC	Kinshasa	2013	Kinshasa 2013	108	Pf3D7_06_v3_154779	108	21	C	T	0.207
DRC	Kinshasa	2013	Kinshasa 2013	108	Pf3D7_06_v3_410695	108	13	G	A	0.179
DRC	Kinshasa	2013	Kinshasa 2013	108	Pf3D7_06_v3_573735	108	0	C	-	0
DRC	Kinshasa	2013	Kinshasa 2013	108	Pf3D7_06_v3_593826	108	22	C	T	0.209
DRC	Kinshasa	2013	Kinshasa 2013	108	Pf3D7_06_v3_937752	108	17	A	G	0.286
DRC	Kinshasa	2013	Kinshasa 2013	108	Pf3D7_06_v3_1184506	107	24	G	A	0.289
DRC	Kinshasa	2013	Kinshasa 2013	108	Pf3D7_06_v3_1206498	108	20	A	G	0.193
DRC	Kinshasa	2013	Kinshasa 2013	108	Pf3D7_07_v3_420925	108	29	C	G	0.266
DRC	Kinshasa	2013	Kinshasa 2013	108	Pf3D7_07_v3_455974	106	27	A	G	0.456
DRC	Kinshasa	2013	Kinshasa 2013	108	Pf3D7_07_v3_488471	108	22	C	T	0.384
DRC	Kinshasa	2013	Kinshasa 2013	108	Pf3D7_07_v3_616673	108	24	C	A	0.202
DRC	Kinshasa	2013	Kinshasa 2013	108	Pf3D7_07_v3_704373	108	24	A	G	0.476
DRC	Kinshasa	2013	Kinshasa 2013	108	Pf3D7_07_v3_1066647	107	19	G	A	0.159
DRC	Kinshasa	2013	Kinshasa 2013	108	Pf3D7_07_v3_1233830	107	26	C	T	0.469
DRC	Kinshasa	2013	Kinshasa 2013	108	Pf3D7_07_v3_1256331	106	19	T	C	0.103
DRC	Kinshasa	2013	Kinshasa 2013	108	Pf3D7_07_v3_1268573	108	24	C	A	0.393
DRC	Kinshasa	2013	Kinshasa 2013	108	Pf3D7_08_v3_416491	108	9	G	A	0.061
DRC	Kinshasa	2013	Kinshasa 2013	108	Pf3D7_08_v3_476310	108	22	T	A	0.453
DRC	Kinshasa	2013	Kinshasa 2013	108	Pf3D7_08_v3_501042	108	27	T	C	0.42
DRC	Kinshasa	2013	Kinshasa 2013	108	Pf3D7_08_v3_1056829	108	6	A	C	0.01
DRC	Kinshasa	2013	Kinshasa 2013	108	Pf3D7_08_v3_1100058	107	24	A	G	0.422
DRC	Kinshasa	2013	Kinshasa 2013	108	Pf3D7_08_v3_1291124	108	21	G	A	0.322
DRC	Kinshasa	2013	Kinshasa 2013	108	Pf3D7_08_v3_1310910	108	29	G	C	0.456
DRC	Kinshasa	2013	Kinshasa 2013	108	Pf3D7_09_v3_492627	108	29	T	C	0.241
DRC	Kinshasa	2013	Kinshasa 2013	108	Pf3D7_09_v3_631776	108	12	T	C	0.052
DRC	Kinshasa	2013	Kinshasa 2013	108	Pf3D7_09_v3_692496	105	7	C	A	0.082
DRC	Kinshasa	2013	Kinshasa 2013	108	Pf3D7_09_v3_771391	108	5	C	A	0.01
DRC	Kinshasa	2013	Kinshasa 2013	108	Pf3D7_09_v3_1111201	108	17	C	T	0.33
DRC	Kinshasa	2013	Kinshasa 2013	108	Pf3D7_10_v3_113265	108	25	C	T	0.422
DRC	Kinshasa	2013	Kinshasa 2013	108	Pf3D7_10_v3_317581	108	29	T	A	0.456
DRC	Kinshasa	2013	Kinshasa 2013	108	Pf3D7_10_v3_336274	107	16	G	A	0.165
DRC	Kinshasa	2013	Kinshasa 2013	108	Pf3D7_10_v3_404542	108	8	A	G	0.01
DRC	Kinshasa	2013	Kinshasa 2013	108	Pf3D7_10_v3_631276	106	29	A	T	0.338
DRC	Kinshasa	2013	Kinshasa 2013	108	Pf3D7_10_v3_663199	107	28	T	G	0.367
DRC	Kinshasa	2013	Kinshasa 2013	108	Pf3D7_10_v3_1300117	108	27	A	T	0.358
DRC	Kinshasa	2013	Kinshasa 2013	108	Pf3D7_10_v3_1385894	108	19	C	T	0.112
DRC	Kinshasa	2013	Kinshasa 2013	108	Pf3D7_11_v3_185093	108	26	G	A	0.427
DRC	Kinshasa	2013	Kinshasa 2013	108	Pf3D7_11_v3_255830	108	8	G	A	0.06
DRC	Kinshasa	2013	Kinshasa 2013	108	Pf3D7_11_v3_281726	108	22	C	T	0.291
DRC	Kinshasa	2013	Kinshasa 2013	108	Pf3D7_11_v3_306707	108	0	T	-	0
DRC	Kinshasa	2013	Kinshasa 2013	108	Pf3D7_11_v3_683965	108	13	T	C	0.2
DRC	Kinshasa	2013	Kinshasa 2013	108	Pf3D7_11_v3_769994	108	19	A	C	0.236
DRC	Kinshasa	2013	Kinshasa 2013	108	Pf3D7_11_v3_899285	108	0	G	A	0.009
DRC	Kinshasa	2013	Kinshasa 2013	108	Pf3D7_11_v3_1331760	108	3	A	G	0.029
DRC	Kinshasa	2013	Kinshasa 2013	108	Pf3D7_11_v3_1520978	108	1	A	-	0
DRC	Kinshasa	2013	Kinshasa 2013	108	Pf3D7_11_v3_1752894	108	29	G	A	0.443
DRC	Kinshasa	2013	Kinshasa 2013	108	Pf3D7_11_v3_1802201	108	14	G	A	0.181
DRC	Kinshasa	2013	Kinshasa 2013	108	Pf3D7_12_v3_83177	108	33	T	C	0.453
DRC	Kinshasa	2013	Kinshasa 2013	108	Pf3D7_12_v3_114173	105	27	C	T	0.41
DRC	Kinshasa	2013	Kinshasa 2013	108	Pf3D7_12_v3_262202	101	12	G	A	0.191
DRC	Kinshasa	2013	Kinshasa 2013	108	Pf3D7_12_v3_529418	108	28	T	C	0.4
DRC	Kinshasa	2013	Kinshasa 2013	108	Pf3D7_12_v3_1116284	108	25	C	A/T	0.012/0.181
DRC	Kinshasa	2013	Kinshasa 2013	108	Pf3D7_12_v3_1131606	107	26	G	A	0.309
DRC	Kinshasa	2013	Kinshasa 2013	108	Pf3D7_12_v3_1156135	108	25	C	T	0.361
DRC	Kinshasa	2013	Kinshasa 2013	108	Pf3D7_12_v3_1591956	108	0	T	-	0
DRC	Kinshasa	2013	Kinshasa 2013	108	Pf3D7_12_v3_1761565	108	11	T	C	0.082
DRC	Kinshasa	2013	Kinshasa 2013	108	Pf3D7_12_v3_2046741	108	21	G	A	0.448
DRC	Kinshasa	2013	Kinshasa 2013	108	Pf3D7_13_v3_146745	108	25	A	G	0.349
DRC	Kinshasa	2013	Kinshasa 2013	108	Pf3D7_13_v3_210367	108	25	T	C	0.325
DRC	Kinshasa	2013	Kinshasa 2013	108	Pf3D7_13_v3_619220	108	0	A	-	0
DRC	Kinshasa	2013	Kinshasa 2013	108	Pf3D7_13_v3_1233218	108	25	T	C	0.386
DRC	Kinshasa	2013	Kinshasa 2013	108	Pf3D7_13_v3_1970443	108	26	A	G	0.463
DRC	Kinshasa	2013	Kinshasa 2013	108	Pf3D7_13_v3_2161975	108	17	T	A	0.308
DRC	Kinshasa	2013	Kinshasa 2013	108	Pf3D7_13_v3_2573828	108	16	A	C	0.141
DRC	Kinshasa	2013	Kinshasa 2013	108	Pf3D7_14_v3_990734	108	2	T	C	0.019
DRC	Kinshasa	2013	Kinshasa 2013	108	Pf3D7_14_v3_1199242	108	24	A	T	0.333
DRC	Kinshasa	2013	Kinshasa 2013	108	Pf3D7_14_v3_1458378	108	26	G	A	0.439
DRC	Kinshasa	2013	Kinshasa 2013	108	Pf3D7_14_v3_1757603	108	30	A	G	0.308
DRC	Kinshasa	2013	Kinshasa 2013	108	Pf3D7_14_v3_1853594	108	19	A	G	0.202
DRC	Kinshasa	2013	Kinshasa 2013	108	Pf3D7_14_v3_3017749	107	24	A	T	0.277
DRC	Kinshasa	2013	Kinshasa 2013	108	Pf3D7_14_v3_3124991	96	17	G	C	0.253
Gambia	Basse	2014	Basse 2014	81	Pf3D7_01_v3_353274	81	7	C	T	0.284
Gambia	Basse	2014	Basse 2014	81	Pf3D7_01_v3_537427	81	13	A	G	0.485
Gambia	Basse	2014	Basse 2014	81	Pf3D7_02_v3_217337	79	5	A	T	0.189
Gambia	Basse	2014	Basse 2014	81	Pf3D7_02_v3_322398	81	12	G	A	0.362
Gambia	Basse	2014	Basse 2014	81	Pf3D7_02_v3_660994	81	9	T	C	0.292
Gambia	Basse	2014	Basse 2014	81	Pf3D7_03_v3_253011	81	2	T	C	0.013
Gambia	Basse	2014	Basse 2014	81	Pf3D7_03_v3_442947	81	6	A	G	0.173
Gambia	Basse	2014	Basse 2014	81	Pf3D7_03_v3_707749	81	0	T	-	0
Gambia	Basse	2014	Basse 2014	81	Pf3D7_03_v3_751533	81	3	G	A	0.154
Gambia	Basse	2014	Basse 2014	81	Pf3D7_03_v3_825800	81	11	A	G	0.143
Gambia	Basse	2014	Basse 2014	81	Pf3D7_04_v3_261971	81	10	C	T	0.239
Gambia	Basse	2014	Basse 2014	81	Pf3D7_04_v3_300851	80	10	G	A	0.271
Gambia	Basse	2014	Basse 2014	81	Pf3D7_04_v3_386187	81	5	C	A	0.289
Gambia	Basse	2014	Basse 2014	81	Pf3D7_04_v3_436931	81	0	A	-	0
Gambia	Basse	2014	Basse 2014	81	Pf3D7_04_v3_462711	81	9	A	G	0.403
Gambia	Basse	2014	Basse 2014	81	Pf3D7_04_v3_487211	81	5	T	A	0.211
Gambia	Basse	2014	Basse 2014	81	Pf3D7_04_v3_802705	81	16	G	A	0.385
Gambia	Basse	2014	Basse 2014	81	Pf3D7_04_v3_926848	81	3	T	G	0.103
Gambia	Basse	2014	Basse 2014	81	Pf3D7_04_v3_989912	81	18	A	T	0.476
Gambia	Basse	2014	Basse 2014	81	Pf3D7_04_v3_1032592	81	15	G	A	0.258
Gambia	Basse	2014	Basse 2014	81	Pf3D7_04_v3_1097123	80	14	C	A	0.485
Gambia	Basse	2014	Basse 2014	81	Pf3D7_04_v3_1136990	79	14	A	G	0.262
Gambia	Basse	2014	Basse 2014	81	Pf3D7_05_v3_118209	81	14	A	G	0.284
Gambia	Basse	2014	Basse 2014	81	Pf3D7_05_v3_385372	81	12	T	C	0.493
Gambia	Basse	2014	Basse 2014	81	Pf3D7_05_v3_720980	81	1	A	-	0
Gambia	Basse	2014	Basse 2014	81	Pf3D7_06_v3_154779	81	9	C	T	0.153
Gambia	Basse	2014	Basse 2014	81	Pf3D7_06_v3_410695	80	13	G	A	0.254
Gambia	Basse	2014	Basse 2014	81	Pf3D7_06_v3_573735	80	1	C	-	0
Gambia	Basse	2014	Basse 2014	81	Pf3D7_06_v3_593826	81	14	C	T	0.284
Gambia	Basse	2014	Basse 2014	81	Pf3D7_06_v3_937752	81	16	A	G	0.415
Gambia	Basse	2014	Basse 2014	81	Pf3D7_06_v3_1184506	81	10	G	A	0.437
Gambia	Basse	2014	Basse 2014	81	Pf3D7_06_v3_1206498	81	12	A	G	0.464
Gambia	Basse	2014	Basse 2014	81	Pf3D7_07_v3_420925	81	10	G	C	0.465
Gambia	Basse	2014	Basse 2014	81	Pf3D7_07_v3_455974	81	15	G	A	0.455
Gambia	Basse	2014	Basse 2014	81	Pf3D7_07_v3_488471	81	9	C	T	0.333
Gambia	Basse	2014	Basse 2014	81	Pf3D7_07_v3_616673	81	7	C	A	0.189
Gambia	Basse	2014	Basse 2014	81	Pf3D7_07_v3_704373	81	20	A	G	0.426
Gambia	Basse	2014	Basse 2014	81	Pf3D7_07_v3_1066647	81	6	G	A	0.16
Gambia	Basse	2014	Basse 2014	81	Pf3D7_07_v3_1233830	80	15	C	T	0.385
Gambia	Basse	2014	Basse 2014	81	Pf3D7_07_v3_1256331	79	4	T	C	0.187
Gambia	Basse	2014	Basse 2014	81	Pf3D7_07_v3_1268573	81	5	C	A	0.434
Gambia	Basse	2014	Basse 2014	81	Pf3D7_08_v3_416491	81	3	G	A	0.077
Gambia	Basse	2014	Basse 2014	81	Pf3D7_08_v3_476310	81	14	T	A	0.448
Gambia	Basse	2014	Basse 2014	81	Pf3D7_08_v3_501042	81	11	T	C	0.286
Gambia	Basse	2014	Basse 2014	81	Pf3D7_08_v3_1056829	81	7	A	C	0.041
Gambia	Basse	2014	Basse 2014	81	Pf3D7_08_v3_1100058	80	11	A	G	0.406
Gambia	Basse	2014	Basse 2014	81	Pf3D7_08_v3_1291124	81	12	G	A	0.304
Gambia	Basse	2014	Basse 2014	81	Pf3D7_08_v3_1310910	81	18	G	C	0.333
Gambia	Basse	2014	Basse 2014	81	Pf3D7_09_v3_492627	81	11	T	C	0.229
Gambia	Basse	2014	Basse 2014	81	Pf3D7_09_v3_631776	81	2	T	C	0.089
Gambia	Basse	2014	Basse 2014	81	Pf3D7_09_v3_692496	79	4	C	A	0.107
Gambia	Basse	2014	Basse 2014	81	Pf3D7_09_v3_771391	81	1	C	-	0
Gambia	Basse	2014	Basse 2014	81	Pf3D7_09_v3_1111201	81	9	C	T	0.236
Gambia	Basse	2014	Basse 2014	81	Pf3D7_10_v3_113265	80	9	C	T	0.479
Gambia	Basse	2014	Basse 2014	81	Pf3D7_10_v3_317581	81	11	A	T	0.471
Gambia	Basse	2014	Basse 2014	81	Pf3D7_10_v3_336274	81	7	G	A	0.095
Gambia	Basse	2014	Basse 2014	81	Pf3D7_10_v3_404542	81	0	A	G	0.025
Gambia	Basse	2014	Basse 2014	81	Pf3D7_10_v3_631276	81	10	A	T	0.31
Gambia	Basse	2014	Basse 2014	81	Pf3D7_10_v3_663199	81	5	G	T	0.092
Gambia	Basse	2014	Basse 2014	81	Pf3D7_10_v3_1300117	81	21	T	A	0.433
Gambia	Basse	2014	Basse 2014	81	Pf3D7_10_v3_1385894	81	13	C	T	0.397
Gambia	Basse	2014	Basse 2014	81	Pf3D7_11_v3_185093	81	14	G	A	0.373
Gambia	Basse	2014	Basse 2014	81	Pf3D7_11_v3_255830	81	5	G	A	0.079
Gambia	Basse	2014	Basse 2014	81	Pf3D7_11_v3_281726	81	8	C	T	0.219
Gambia	Basse	2014	Basse 2014	81	Pf3D7_11_v3_306707	81	0	T	-	0
Gambia	Basse	2014	Basse 2014	81	Pf3D7_11_v3_683965	81	8	T	C	0.11
Gambia	Basse	2014	Basse 2014	81	Pf3D7_11_v3_769994	81	11	A	C	0.343
Gambia	Basse	2014	Basse 2014	81	Pf3D7_11_v3_899285	81	0	G	-	0
Gambia	Basse	2014	Basse 2014	81	Pf3D7_11_v3_1331760	81	3	A	G	0.026
Gambia	Basse	2014	Basse 2014	81	Pf3D7_11_v3_1520978	81	4	A	T	0.013
Gambia	Basse	2014	Basse 2014	81	Pf3D7_11_v3_1752894	80	11	A	G	0.493
Gambia	Basse	2014	Basse 2014	81	Pf3D7_11_v3_1802201	81	3	G	A	0.154
Gambia	Basse	2014	Basse 2014	81	Pf3D7_12_v3_83177	81	13	T	C	0.441
Gambia	Basse	2014	Basse 2014	81	Pf3D7_12_v3_114173	78	14	T	C	0.453
Gambia	Basse	2014	Basse 2014	81	Pf3D7_12_v3_262202	78	11	G	A	0.284
Gambia	Basse	2014	Basse 2014	81	Pf3D7_12_v3_529418	81	17	T	C	0.469
Gambia	Basse	2014	Basse 2014	81	Pf3D7_12_v3_1116284	81	13	T	G/A/C	0.015/0.044/0.279
Gambia	Basse	2014	Basse 2014	81	Pf3D7_12_v3_1131606	80	18	G	A	0.403
Gambia	Basse	2014	Basse 2014	81	Pf3D7_12_v3_1156135	81	15	C	T	0.47
Gambia	Basse	2014	Basse 2014	81	Pf3D7_12_v3_1591956	81	0	T	-	0
Gambia	Basse	2014	Basse 2014	81	Pf3D7_12_v3_1761565	81	6	T	C	0.147
Gambia	Basse	2014	Basse 2014	81	Pf3D7_12_v3_2046741	80	18	G	A	0.419
Gambia	Basse	2014	Basse 2014	81	Pf3D7_13_v3_146745	81	15	A	G	0.394
Gambia	Basse	2014	Basse 2014	81	Pf3D7_13_v3_210367	80	13	T	C	0.299
Gambia	Basse	2014	Basse 2014	81	Pf3D7_13_v3_619220	81	0	A	-	0
Gambia	Basse	2014	Basse 2014	81	Pf3D7_13_v3_1233218	81	11	T	C	0.243
Gambia	Basse	2014	Basse 2014	81	Pf3D7_13_v3_1970443	80	16	A	G	0.406
Gambia	Basse	2014	Basse 2014	81	Pf3D7_13_v3_2161975	81	17	T	A	0.406
Gambia	Basse	2014	Basse 2014	81	Pf3D7_13_v3_2573828	80	7	A	C	0.137
Gambia	Basse	2014	Basse 2014	81	Pf3D7_14_v3_990734	81	0	T	-	0
Gambia	Basse	2014	Basse 2014	81	Pf3D7_14_v3_1199242	81	11	A	T	0.3
Gambia	Basse	2014	Basse 2014	81	Pf3D7_14_v3_1458378	81	11	A	G	0.343
Gambia	Basse	2014	Basse 2014	81	Pf3D7_14_v3_1757603	81	11	G	A	0.457
Gambia	Basse	2014	Basse 2014	81	Pf3D7_14_v3_1853594	81	10	A	G	0.211
Gambia	Basse	2014	Basse 2014	81	Pf3D7_14_v3_3017749	81	11	A	T	0.343
Gambia	Basse	2014	Basse 2014	81	Pf3D7_14_v3_3124991	76	10	G	C	0.197
Gambia	Brikama	2014	Brikama 2014	42	Pf3D7_01_v3_353274	42	4	C	T	0.105
Gambia	Brikama	2014	Brikama 2014	42	Pf3D7_01_v3_537427	42	12	G	A	0.433
Gambia	Brikama	2014	Brikama 2014	42	Pf3D7_02_v3_217337	42	9	A	T	0.212
Gambia	Brikama	2014	Brikama 2014	42	Pf3D7_02_v3_322398	42	8	G	A	0.235
Gambia	Brikama	2014	Brikama 2014	42	Pf3D7_02_v3_660994	42	6	T	C	0.028
Gambia	Brikama	2014	Brikama 2014	42	Pf3D7_03_v3_253011	42	4	T	C	0.026
Gambia	Brikama	2014	Brikama 2014	42	Pf3D7_03_v3_442947	42	0	A	G	0.024
Gambia	Brikama	2014	Brikama 2014	42	Pf3D7_03_v3_707749	42	0	T	-	0
Gambia	Brikama	2014	Brikama 2014	42	Pf3D7_03_v3_751533	42	4	G	A	0.026
Gambia	Brikama	2014	Brikama 2014	42	Pf3D7_03_v3_825800	42	8	A	G	0.088
Gambia	Brikama	2014	Brikama 2014	42	Pf3D7_04_v3_261971	42	9	C	T	0.242
Gambia	Brikama	2014	Brikama 2014	42	Pf3D7_04_v3_300851	42	8	G	A	0.088
Gambia	Brikama	2014	Brikama 2014	42	Pf3D7_04_v3_386187	42	5	C	A	0.027
Gambia	Brikama	2014	Brikama 2014	42	Pf3D7_04_v3_436931	42	0	A	-	0
Gambia	Brikama	2014	Brikama 2014	42	Pf3D7_04_v3_462711	42	14	A	G	0.464
Gambia	Brikama	2014	Brikama 2014	42	Pf3D7_04_v3_487211	42	9	T	A	0.182
Gambia	Brikama	2014	Brikama 2014	42	Pf3D7_04_v3_802705	42	20	A	G	0.455
Gambia	Brikama	2014	Brikama 2014	42	Pf3D7_04_v3_926848	42	0	T	-	0
Gambia	Brikama	2014	Brikama 2014	42	Pf3D7_04_v3_989912	42	14	A	T	0.214
Gambia	Brikama	2014	Brikama 2014	42	Pf3D7_04_v3_1032592	42	10	G	A	0.281
Gambia	Brikama	2014	Brikama 2014	42	Pf3D7_04_v3_1097123	42	8	A	C	0.147
Gambia	Brikama	2014	Brikama 2014	42	Pf3D7_04_v3_1136990	42	9	A	G	0.273
Gambia	Brikama	2014	Brikama 2014	42	Pf3D7_05_v3_118209	42	8	G	A	0.235
Gambia	Brikama	2014	Brikama 2014	42	Pf3D7_05_v3_385372	42	11	T	C	0.387
Gambia	Brikama	2014	Brikama 2014	42	Pf3D7_05_v3_720980	42	0	A	-	0
Gambia	Brikama	2014	Brikama 2014	42	Pf3D7_06_v3_154779	42	3	C	-	0
Gambia	Brikama	2014	Brikama 2014	42	Pf3D7_06_v3_410695	42	10	G	A	0.344
Gambia	Brikama	2014	Brikama 2014	42	Pf3D7_06_v3_573735	42	4	C	-	0
Gambia	Brikama	2014	Brikama 2014	42	Pf3D7_06_v3_593826	42	11	C	T	0.129
Gambia	Brikama	2014	Brikama 2014	42	Pf3D7_06_v3_937752	42	10	A	G	0.156
Gambia	Brikama	2014	Brikama 2014	42	Pf3D7_06_v3_1184506	42	12	G	A	0.467
Gambia	Brikama	2014	Brikama 2014	42	Pf3D7_06_v3_1206498	42	10	A	G	0.375
Gambia	Brikama	2014	Brikama 2014	42	Pf3D7_07_v3_420925	42	10	C	G	0.375
Gambia	Brikama	2014	Brikama 2014	42	Pf3D7_07_v3_455974	42	9	G	A	0.333
Gambia	Brikama	2014	Brikama 2014	42	Pf3D7_07_v3_488471	42	8	C	T	0.412
Gambia	Brikama	2014	Brikama 2014	42	Pf3D7_07_v3_616673	42	10	C	A	0.188
Gambia	Brikama	2014	Brikama 2014	42	Pf3D7_07_v3_704373	42	9	A	G	0.364
Gambia	Brikama	2014	Brikama 2014	42	Pf3D7_07_v3_1066647	42	6	G	A	0.139
Gambia	Brikama	2014	Brikama 2014	42	Pf3D7_07_v3_1233830	42	8	C	T	0.235
Gambia	Brikama	2014	Brikama 2014	42	Pf3D7_07_v3_1256331	42	4	T	C	0.105
Gambia	Brikama	2014	Brikama 2014	42	Pf3D7_07_v3_1268573	42	8	A	C	0.353
Gambia	Brikama	2014	Brikama 2014	42	Pf3D7_08_v3_416491	42	5	G	A	0.027
Gambia	Brikama	2014	Brikama 2014	42	Pf3D7_08_v3_476310	42	10	T	A	0.219
Gambia	Brikama	2014	Brikama 2014	42	Pf3D7_08_v3_501042	42	15	C	T	0.481
Gambia	Brikama	2014	Brikama 2014	42	Pf3D7_08_v3_1056829	42	2	A	C	0.05
Gambia	Brikama	2014	Brikama 2014	42	Pf3D7_08_v3_1100058	42	10	A	G	0.344
Gambia	Brikama	2014	Brikama 2014	42	Pf3D7_08_v3_1291124	42	8	G	A	0.206
Gambia	Brikama	2014	Brikama 2014	42	Pf3D7_08_v3_1310910	42	12	G	C	0.333
Gambia	Brikama	2014	Brikama 2014	42	Pf3D7_09_v3_492627	42	8	T	C	0.059
Gambia	Brikama	2014	Brikama 2014	42	Pf3D7_09_v3_631776	42	6	T	C	0.056
Gambia	Brikama	2014	Brikama 2014	42	Pf3D7_09_v3_692496	42	4	C	A	0.026
Gambia	Brikama	2014	Brikama 2014	42	Pf3D7_09_v3_771391	42	0	C	-	0
Gambia	Brikama	2014	Brikama 2014	42	Pf3D7_09_v3_1111201	42	13	T	C	0.448
Gambia	Brikama	2014	Brikama 2014	42	Pf3D7_10_v3_113265	42	6	C	T	0.278
Gambia	Brikama	2014	Brikama 2014	42	Pf3D7_10_v3_317581	42	10	A/T	-	0
Gambia	Brikama	2014	Brikama 2014	42	Pf3D7_10_v3_336274	42	6	G	A	0.056
Gambia	Brikama	2014	Brikama 2014	42	Pf3D7_10_v3_404542	42	0	A	G	0.071
Gambia	Brikama	2014	Brikama 2014	42	Pf3D7_10_v3_631276	42	12	A	T	0.4
Gambia	Brikama	2014	Brikama 2014	42	Pf3D7_10_v3_663199	42	12	G	T	0.3
Gambia	Brikama	2014	Brikama 2014	42	Pf3D7_10_v3_1300117	42	16	A	T	0.423
Gambia	Brikama	2014	Brikama 2014	42	Pf3D7_10_v3_1385894	42	12	C	T	0.267
Gambia	Brikama	2014	Brikama 2014	42	Pf3D7_11_v3_185093	42	10	A	G	0.469
Gambia	Brikama	2014	Brikama 2014	42	Pf3D7_11_v3_255830	42	2	G	A	0.05
Gambia	Brikama	2014	Brikama 2014	42	Pf3D7_11_v3_281726	42	12	C	T	0.067
Gambia	Brikama	2014	Brikama 2014	42	Pf3D7_11_v3_306707	42	0	T	-	0
Gambia	Brikama	2014	Brikama 2014	42	Pf3D7_11_v3_683965	42	8	T	C	0.059
Gambia	Brikama	2014	Brikama 2014	42	Pf3D7_11_v3_769994	42	11	A	C	0.065
Gambia	Brikama	2014	Brikama 2014	42	Pf3D7_11_v3_899285	42	0	G	-	0
Gambia	Brikama	2014	Brikama 2014	42	Pf3D7_11_v3_1331760	42	0	A	G	0.024
Gambia	Brikama	2014	Brikama 2014	42	Pf3D7_11_v3_1520978	42	0	A	T	0.024
Gambia	Brikama	2014	Brikama 2014	42	Pf3D7_11_v3_1752894	42	11	A	G	0.452
Gambia	Brikama	2014	Brikama 2014	42	Pf3D7_11_v3_1802201	42	9	G	A	0.152
Gambia	Brikama	2014	Brikama 2014	42	Pf3D7_12_v3_83177	42	12	T	C	0.367
Gambia	Brikama	2014	Brikama 2014	42	Pf3D7_12_v3_114173	42	5	T	C	0.162
Gambia	Brikama	2014	Brikama 2014	42	Pf3D7_12_v3_262202	42	7	G	A	0.057
Gambia	Brikama	2014	Brikama 2014	42	Pf3D7_12_v3_529418	42	17	C	T	0.28
Gambia	Brikama	2014	Brikama 2014	42	Pf3D7_12_v3_1116284	42	15	T	A/C	0.037/0.222
Gambia	Brikama	2014	Brikama 2014	42	Pf3D7_12_v3_1131606	42	11	G	A	0.484
Gambia	Brikama	2014	Brikama 2014	42	Pf3D7_12_v3_1156135	42	14	C	T	0.214
Gambia	Brikama	2014	Brikama 2014	42	Pf3D7_12_v3_1591956	42	0	T	-	0
Gambia	Brikama	2014	Brikama 2014	42	Pf3D7_12_v3_1761565	42	10	T	C	0.094
Gambia	Brikama	2014	Brikama 2014	42	Pf3D7_12_v3_2046741	42	14	G	A	0.357
Gambia	Brikama	2014	Brikama 2014	42	Pf3D7_13_v3_146745	42	13	A	G	0.31
Gambia	Brikama	2014	Brikama 2014	42	Pf3D7_13_v3_210367	42	10	T	C	0.312
Gambia	Brikama	2014	Brikama 2014	42	Pf3D7_13_v3_619220	42	0	A	-	0
Gambia	Brikama	2014	Brikama 2014	42	Pf3D7_13_v3_1233218	42	6	T	C	0.444
Gambia	Brikama	2014	Brikama 2014	42	Pf3D7_13_v3_1970443	42	10	G	A	0.219
Gambia	Brikama	2014	Brikama 2014	42	Pf3D7_13_v3_2161975	42	11	A	T	0.484
Gambia	Brikama	2014	Brikama 2014	42	Pf3D7_13_v3_2573828	42	5	A	C	0.162
Gambia	Brikama	2014	Brikama 2014	42	Pf3D7_14_v3_990734	42	0	T	-	0
Gambia	Brikama	2014	Brikama 2014	42	Pf3D7_14_v3_1199242	42	7	A	T	0.4
Gambia	Brikama	2014	Brikama 2014	42	Pf3D7_14_v3_1458378	42	16	A	G	0.308
Gambia	Brikama	2014	Brikama 2014	42	Pf3D7_14_v3_1757603	42	9	A	G	0.485
Gambia	Brikama	2014	Brikama 2014	42	Pf3D7_14_v3_1853594	42	9	A	G	0.303
Gambia	Brikama	2014	Brikama 2014	42	Pf3D7_14_v3_3017749	42	11	A	T	0.387
Gambia	Brikama	2014	Brikama 2014	42	Pf3D7_14_v3_3124991	42	3	G	C	0.128
Ghana	Cape-Coast	2014	Cape-Coast 2014	100	Pf3D7_01_v3_353274	100	9	C	T	0.198
Ghana	Cape-Coast	2014	Cape-Coast 2014	100	Pf3D7_01_v3_537427	100	25	G	A	0.333
Ghana	Cape-Coast	2014	Cape-Coast 2014	100	Pf3D7_02_v3_217337	100	12	A	T	0.193
Ghana	Cape-Coast	2014	Cape-Coast 2014	100	Pf3D7_02_v3_322398	100	12	G	A	0.239
Ghana	Cape-Coast	2014	Cape-Coast 2014	100	Pf3D7_02_v3_660994	100	11	T	C	0.101
Ghana	Cape-Coast	2014	Cape-Coast 2014	100	Pf3D7_03_v3_253011	100	0	T	-	0
Ghana	Cape-Coast	2014	Cape-Coast 2014	100	Pf3D7_03_v3_442947	100	9	A	T/G	0.011/0.187
Ghana	Cape-Coast	2014	Cape-Coast 2014	100	Pf3D7_03_v3_707749	100	0	T	-	0
Ghana	Cape-Coast	2014	Cape-Coast 2014	100	Pf3D7_03_v3_751533	100	19	G	A	0.222
Ghana	Cape-Coast	2014	Cape-Coast 2014	100	Pf3D7_03_v3_825800	100	15	A	G	0.153
Ghana	Cape-Coast	2014	Cape-Coast 2014	100	Pf3D7_04_v3_261971	100	8	C	T	0.174
Ghana	Cape-Coast	2014	Cape-Coast 2014	100	Pf3D7_04_v3_300851	100	9	G	A	0.121
Ghana	Cape-Coast	2014	Cape-Coast 2014	100	Pf3D7_04_v3_386187	100	13	C	A	0.138
Ghana	Cape-Coast	2014	Cape-Coast 2014	100	Pf3D7_04_v3_436931	100	0	A	-	0
Ghana	Cape-Coast	2014	Cape-Coast 2014	100	Pf3D7_04_v3_462711	100	14	A	G	0.314
Ghana	Cape-Coast	2014	Cape-Coast 2014	100	Pf3D7_04_v3_487211	100	14	T	A	0.174
Ghana	Cape-Coast	2014	Cape-Coast 2014	100	Pf3D7_04_v3_802705	100	15	G	A	0.318
Ghana	Cape-Coast	2014	Cape-Coast 2014	100	Pf3D7_04_v3_926848	100	3	T	G	0.01
Ghana	Cape-Coast	2014	Cape-Coast 2014	100	Pf3D7_04_v3_989912	100	18	A	T	0.402
Ghana	Cape-Coast	2014	Cape-Coast 2014	100	Pf3D7_04_v3_1032592	100	20	G	A	0.375
Ghana	Cape-Coast	2014	Cape-Coast 2014	100	Pf3D7_04_v3_1097123	100	11	C	A	0.494
Ghana	Cape-Coast	2014	Cape-Coast 2014	100	Pf3D7_04_v3_1136990	100	17	A	G	0.253
Ghana	Cape-Coast	2014	Cape-Coast 2014	100	Pf3D7_05_v3_118209	100	19	A	G	0.333
Ghana	Cape-Coast	2014	Cape-Coast 2014	100	Pf3D7_05_v3_385372	100	17	T	C	0.41
Ghana	Cape-Coast	2014	Cape-Coast 2014	100	Pf3D7_05_v3_720980	100	1	A	-	0
Ghana	Cape-Coast	2014	Cape-Coast 2014	100	Pf3D7_06_v3_154779	100	10	C	T	0.1
Ghana	Cape-Coast	2014	Cape-Coast 2014	100	Pf3D7_06_v3_410695	100	18	G	T/A	0.012/0.146
Ghana	Cape-Coast	2014	Cape-Coast 2014	100	Pf3D7_06_v3_573735	100	0	C	-	0
Ghana	Cape-Coast	2014	Cape-Coast 2014	100	Pf3D7_06_v3_593826	100	13	C	T	0.287
Ghana	Cape-Coast	2014	Cape-Coast 2014	100	Pf3D7_06_v3_937752	100	18	A	G	0.39
Ghana	Cape-Coast	2014	Cape-Coast 2014	100	Pf3D7_06_v3_1184506	100	17	G	A	0.47
Ghana	Cape-Coast	2014	Cape-Coast 2014	100	Pf3D7_06_v3_1206498	100	16	A	G	0.333
Ghana	Cape-Coast	2014	Cape-Coast 2014	100	Pf3D7_07_v3_420925	100	11	G	C	0.326
Ghana	Cape-Coast	2014	Cape-Coast 2014	100	Pf3D7_07_v3_455974	100	18	A	G	0.415
Ghana	Cape-Coast	2014	Cape-Coast 2014	100	Pf3D7_07_v3_488471	100	20	C	T	0.362
Ghana	Cape-Coast	2014	Cape-Coast 2014	100	Pf3D7_07_v3_616673	100	8	C	A	0.196
Ghana	Cape-Coast	2014	Cape-Coast 2014	100	Pf3D7_07_v3_704373	100	19	A	G	0.469
Ghana	Cape-Coast	2014	Cape-Coast 2014	100	Pf3D7_07_v3_1066647	100	11	G	A	0.146
Ghana	Cape-Coast	2014	Cape-Coast 2014	100	Pf3D7_07_v3_1233830	100	16	C	T	0.464
Ghana	Cape-Coast	2014	Cape-Coast 2014	100	Pf3D7_07_v3_1256331	100	12	T	C	0.148
Ghana	Cape-Coast	2014	Cape-Coast 2014	100	Pf3D7_07_v3_1268573	100	19	C	A	0.407
Ghana	Cape-Coast	2014	Cape-Coast 2014	100	Pf3D7_08_v3_416491	100	4	G	A	0.052
Ghana	Cape-Coast	2014	Cape-Coast 2014	100	Pf3D7_08_v3_476310	100	18	T	A	0.463
Ghana	Cape-Coast	2014	Cape-Coast 2014	100	Pf3D7_08_v3_501042	100	18	T	C	0.244
Ghana	Cape-Coast	2014	Cape-Coast 2014	100	Pf3D7_08_v3_1056829	100	10	A	C	0.211
Ghana	Cape-Coast	2014	Cape-Coast 2014	100	Pf3D7_08_v3_1100058	100	18	G	A	0.463
Ghana	Cape-Coast	2014	Cape-Coast 2014	100	Pf3D7_08_v3_1291124	100	17	G	A	0.422
Ghana	Cape-Coast	2014	Cape-Coast 2014	100	Pf3D7_08_v3_1310910	100	19	G	C	0.432
Ghana	Cape-Coast	2014	Cape-Coast 2014	100	Pf3D7_09_v3_492627	100	18	T	C	0.268
Ghana	Cape-Coast	2014	Cape-Coast 2014	100	Pf3D7_09_v3_631776	100	4	T	C	0.094
Ghana	Cape-Coast	2014	Cape-Coast 2014	100	Pf3D7_09_v3_692496	100	3	C	A	0.021
Ghana	Cape-Coast	2014	Cape-Coast 2014	100	Pf3D7_09_v3_771391	100	1	C	A	0.01
Ghana	Cape-Coast	2014	Cape-Coast 2014	100	Pf3D7_09_v3_1111201	100	14	C	T	0.302
Ghana	Cape-Coast	2014	Cape-Coast 2014	100	Pf3D7_10_v3_113265	100	16	C	T	0.155
Ghana	Cape-Coast	2014	Cape-Coast 2014	100	Pf3D7_10_v3_317581	100	15	A	T	0.482
Ghana	Cape-Coast	2014	Cape-Coast 2014	100	Pf3D7_10_v3_336274	100	10	G	A	0.167
Ghana	Cape-Coast	2014	Cape-Coast 2014	100	Pf3D7_10_v3_404542	100	3	A	G	0.031
Ghana	Cape-Coast	2014	Cape-Coast 2014	100	Pf3D7_10_v3_631276	100	14	A	T	0.186
Ghana	Cape-Coast	2014	Cape-Coast 2014	100	Pf3D7_10_v3_663199	100	9	G	T	0.11
Ghana	Cape-Coast	2014	Cape-Coast 2014	100	Pf3D7_10_v3_1300117	100	18	T	A	0.488
Ghana	Cape-Coast	2014	Cape-Coast 2014	100	Pf3D7_10_v3_1385894	100	11	C	T	0.169
Ghana	Cape-Coast	2014	Cape-Coast 2014	100	Pf3D7_11_v3_185093	100	21	G	A	0.418
Ghana	Cape-Coast	2014	Cape-Coast 2014	100	Pf3D7_11_v3_255830	100	5	G	A	0.074
Ghana	Cape-Coast	2014	Cape-Coast 2014	100	Pf3D7_11_v3_281726	100	13	C	T	0.253
Ghana	Cape-Coast	2014	Cape-Coast 2014	100	Pf3D7_11_v3_306707	100	0	T	-	0
Ghana	Cape-Coast	2014	Cape-Coast 2014	100	Pf3D7_11_v3_683965	100	6	T	C	0.16
Ghana	Cape-Coast	2014	Cape-Coast 2014	100	Pf3D7_11_v3_769994	100	15	A	C	0.2
Ghana	Cape-Coast	2014	Cape-Coast 2014	100	Pf3D7_11_v3_899285	100	0	G	-	0
Ghana	Cape-Coast	2014	Cape-Coast 2014	100	Pf3D7_11_v3_1331760	100	3	A	G	0.041
Ghana	Cape-Coast	2014	Cape-Coast 2014	100	Pf3D7_11_v3_1520978	100	5	A	T	0.105
Ghana	Cape-Coast	2014	Cape-Coast 2014	100	Pf3D7_11_v3_1752894	100	14	G	A	0.407
Ghana	Cape-Coast	2014	Cape-Coast 2014	100	Pf3D7_11_v3_1802201	100	12	G	A	0.091
Ghana	Cape-Coast	2014	Cape-Coast 2014	100	Pf3D7_12_v3_83177	100	17	C	T	0.494
Ghana	Cape-Coast	2014	Cape-Coast 2014	100	Pf3D7_12_v3_114173	100	18	T	C	0.463
Ghana	Cape-Coast	2014	Cape-Coast 2014	100	Pf3D7_12_v3_262202	100	11	G	A	0.169
Ghana	Cape-Coast	2014	Cape-Coast 2014	100	Pf3D7_12_v3_529418	100	13	C	T	0.483
Ghana	Cape-Coast	2014	Cape-Coast 2014	100	Pf3D7_12_v3_1116284	100	16	T	C	0.298
Ghana	Cape-Coast	2014	Cape-Coast 2014	100	Pf3D7_12_v3_1131606	100	21	G	A	0.405
Ghana	Cape-Coast	2014	Cape-Coast 2014	100	Pf3D7_12_v3_1156135	100	17	T	C	0.47
Ghana	Cape-Coast	2014	Cape-Coast 2014	100	Pf3D7_12_v3_1591956	100	0	T	-	0
Ghana	Cape-Coast	2014	Cape-Coast 2014	100	Pf3D7_12_v3_1761565	100	16	T	C	0.131
Ghana	Cape-Coast	2014	Cape-Coast 2014	100	Pf3D7_12_v3_2046741	100	17	G	A	0.41
Ghana	Cape-Coast	2014	Cape-Coast 2014	100	Pf3D7_13_v3_146745	100	13	A	G	0.299
Ghana	Cape-Coast	2014	Cape-Coast 2014	100	Pf3D7_13_v3_210367	100	13	T	C	0.287
Ghana	Cape-Coast	2014	Cape-Coast 2014	100	Pf3D7_13_v3_619220	100	0	A	-	0
Ghana	Cape-Coast	2014	Cape-Coast 2014	100	Pf3D7_13_v3_1233218	100	16	T	C	0.321
Ghana	Cape-Coast	2014	Cape-Coast 2014	100	Pf3D7_13_v3_1970443	100	18	G	A	0.415
Ghana	Cape-Coast	2014	Cape-Coast 2014	100	Pf3D7_13_v3_2161975	100	14	T	A	0.326
Ghana	Cape-Coast	2014	Cape-Coast 2014	100	Pf3D7_13_v3_2573828	100	9	A	C	0.143
Ghana	Cape-Coast	2014	Cape-Coast 2014	100	Pf3D7_14_v3_990734	100	1	T	-	0
Ghana	Cape-Coast	2014	Cape-Coast 2014	100	Pf3D7_14_v3_1199242	100	16	A	T	0.321
Ghana	Cape-Coast	2014	Cape-Coast 2014	100	Pf3D7_14_v3_1458378	100	22	A	G	0.359
Ghana	Cape-Coast	2014	Cape-Coast 2014	100	Pf3D7_14_v3_1757603	100	24	A	G	0.447
Ghana	Cape-Coast	2014	Cape-Coast 2014	100	Pf3D7_14_v3_1853594	100	18	A	C/G	0.024/0.317
Ghana	Cape-Coast	2014	Cape-Coast 2014	100	Pf3D7_14_v3_3017749	100	16	T	A	0.452
Ghana	Cape-Coast	2014	Cape-Coast 2014	100	Pf3D7_14_v3_3124991	99	9	G	C	0.211
Ghana	Kintampo	2012	Kintampo 2012	35	Pf3D7_01_v3_353274	35	7	C	T	0.179
Ghana	Kintampo	2012	Kintampo 2012	35	Pf3D7_01_v3_537427	35	11	G	A	0.417
Ghana	Kintampo	2012	Kintampo 2012	35	Pf3D7_02_v3_217337	35	12	A	T	0.435
Ghana	Kintampo	2012	Kintampo 2012	35	Pf3D7_02_v3_322398	35	7	G	A	0.143
Ghana	Kintampo	2012	Kintampo 2012	35	Pf3D7_02_v3_660994	35	5	T	C	0.067
Ghana	Kintampo	2012	Kintampo 2012	35	Pf3D7_03_v3_253011	35	0	T	-	0
Ghana	Kintampo	2012	Kintampo 2012	35	Pf3D7_03_v3_442947	35	6	A	G	0.207
Ghana	Kintampo	2012	Kintampo 2012	35	Pf3D7_03_v3_707749	35	0	T	-	0
Ghana	Kintampo	2012	Kintampo 2012	35	Pf3D7_03_v3_751533	35	7	G	A	0.071
Ghana	Kintampo	2012	Kintampo 2012	35	Pf3D7_03_v3_825800	35	6	A	G	0.207
Ghana	Kintampo	2012	Kintampo 2012	35	Pf3D7_04_v3_261971	35	7	C	T	0.071
Ghana	Kintampo	2012	Kintampo 2012	35	Pf3D7_04_v3_300851	35	6	G	A	0.207
Ghana	Kintampo	2012	Kintampo 2012	35	Pf3D7_04_v3_386187	35	4	C	A	0.032
Ghana	Kintampo	2012	Kintampo 2012	35	Pf3D7_04_v3_436931	34	0	A	-	0
Ghana	Kintampo	2012	Kintampo 2012	35	Pf3D7_04_v3_462711	35	11	A	G	0.375
Ghana	Kintampo	2012	Kintampo 2012	35	Pf3D7_04_v3_487211	34	10	T	A	0.167
Ghana	Kintampo	2012	Kintampo 2012	35	Pf3D7_04_v3_802705	35	8	G	A	0.333
Ghana	Kintampo	2012	Kintampo 2012	35	Pf3D7_04_v3_926848	35	4	T	-	0
Ghana	Kintampo	2012	Kintampo 2012	35	Pf3D7_04_v3_989912	35	10	A	T	0.4
Ghana	Kintampo	2012	Kintampo 2012	35	Pf3D7_04_v3_1032592	35	9	G	A	0.231
Ghana	Kintampo	2012	Kintampo 2012	35	Pf3D7_04_v3_1097123	34	11	A	C	0.391
Ghana	Kintampo	2012	Kintampo 2012	35	Pf3D7_04_v3_1136990	35	10	A	G	0.36
Ghana	Kintampo	2012	Kintampo 2012	35	Pf3D7_05_v3_118209	35	6	A	G	0.414
Ghana	Kintampo	2012	Kintampo 2012	35	Pf3D7_05_v3_385372	35	8	T	C	0.296
Ghana	Kintampo	2012	Kintampo 2012	35	Pf3D7_05_v3_720980	35	0	A	G	0.029
Ghana	Kintampo	2012	Kintampo 2012	35	Pf3D7_06_v3_154779	34	6	C	T	0.071
Ghana	Kintampo	2012	Kintampo 2012	35	Pf3D7_06_v3_410695	35	7	G	A	0.214
Ghana	Kintampo	2012	Kintampo 2012	35	Pf3D7_06_v3_573735	35	0	C	-	0
Ghana	Kintampo	2012	Kintampo 2012	35	Pf3D7_06_v3_593826	35	10	C	T	0.28
Ghana	Kintampo	2012	Kintampo 2012	35	Pf3D7_06_v3_937752	34	8	A	G	0.192
Ghana	Kintampo	2012	Kintampo 2012	35	Pf3D7_06_v3_1184506	35	11	A/G	-	0
Ghana	Kintampo	2012	Kintampo 2012	35	Pf3D7_06_v3_1206498	35	9	G	A	0.346
Ghana	Kintampo	2012	Kintampo 2012	35	Pf3D7_07_v3_420925	35	9	G	C	0.308
Ghana	Kintampo	2012	Kintampo 2012	35	Pf3D7_07_v3_455974	35	10	A	G	0.36
Ghana	Kintampo	2012	Kintampo 2012	35	Pf3D7_07_v3_488471	35	9	C/T	-	0
Ghana	Kintampo	2012	Kintampo 2012	35	Pf3D7_07_v3_616673	35	10	C	A	0.2
Ghana	Kintampo	2012	Kintampo 2012	35	Pf3D7_07_v3_704373	35	9	A	G	0.346
Ghana	Kintampo	2012	Kintampo 2012	35	Pf3D7_07_v3_1066647	35	9	G	A	0.077
Ghana	Kintampo	2012	Kintampo 2012	35	Pf3D7_07_v3_1233830	34	6	T	C	0.286
Ghana	Kintampo	2012	Kintampo 2012	35	Pf3D7_07_v3_1256331	34	3	T	C	0.032
Ghana	Kintampo	2012	Kintampo 2012	35	Pf3D7_07_v3_1268573	35	8	C	A	0.407
Ghana	Kintampo	2012	Kintampo 2012	35	Pf3D7_08_v3_416491	35	1	G	A	0.118
Ghana	Kintampo	2012	Kintampo 2012	35	Pf3D7_08_v3_476310	35	10	T	A	0.36
Ghana	Kintampo	2012	Kintampo 2012	35	Pf3D7_08_v3_501042	35	8	T	C	0.259
Ghana	Kintampo	2012	Kintampo 2012	35	Pf3D7_08_v3_1056829	34	3	A	-	0
Ghana	Kintampo	2012	Kintampo 2012	35	Pf3D7_08_v3_1100058	34	12	A	G	0.364
Ghana	Kintampo	2012	Kintampo 2012	35	Pf3D7_08_v3_1291124	35	7	A/G	-	0
Ghana	Kintampo	2012	Kintampo 2012	35	Pf3D7_08_v3_1310910	35	8	G	C	0.37
Ghana	Kintampo	2012	Kintampo 2012	35	Pf3D7_09_v3_492627	35	8	T	C	0.185
Ghana	Kintampo	2012	Kintampo 2012	35	Pf3D7_09_v3_631776	35	5	T	C	0.067
Ghana	Kintampo	2012	Kintampo 2012	35	Pf3D7_09_v3_692496	34	2	C	A	0.062
Ghana	Kintampo	2012	Kintampo 2012	35	Pf3D7_09_v3_771391	34	0	C	A	0.029
Ghana	Kintampo	2012	Kintampo 2012	35	Pf3D7_09_v3_1111201	35	8	C	T	0.333
Ghana	Kintampo	2012	Kintampo 2012	35	Pf3D7_10_v3_113265	34	9	C	T	0.28
Ghana	Kintampo	2012	Kintampo 2012	35	Pf3D7_10_v3_317581	35	8	A	T	0.481
Ghana	Kintampo	2012	Kintampo 2012	35	Pf3D7_10_v3_336274	35	8	G	A	0.148
Ghana	Kintampo	2012	Kintampo 2012	35	Pf3D7_10_v3_404542	35	0	A	G	0.029
Ghana	Kintampo	2012	Kintampo 2012	35	Pf3D7_10_v3_631276	35	9	A	T	0.154
Ghana	Kintampo	2012	Kintampo 2012	35	Pf3D7_10_v3_663199	35	3	G	T	0.188
Ghana	Kintampo	2012	Kintampo 2012	35	Pf3D7_10_v3_1300117	35	9	T	A	0.462
Ghana	Kintampo	2012	Kintampo 2012	35	Pf3D7_10_v3_1385894	35	10	C	T	0.32
Ghana	Kintampo	2012	Kintampo 2012	35	Pf3D7_11_v3_185093	35	8	G	A	0.37
Ghana	Kintampo	2012	Kintampo 2012	35	Pf3D7_11_v3_255830	34	1	G	A	0.091
Ghana	Kintampo	2012	Kintampo 2012	35	Pf3D7_11_v3_281726	35	11	C	T	0.208
Ghana	Kintampo	2012	Kintampo 2012	35	Pf3D7_11_v3_306707	35	0	T	-	0
Ghana	Kintampo	2012	Kintampo 2012	35	Pf3D7_11_v3_683965	34	5	T	C	0.069
Ghana	Kintampo	2012	Kintampo 2012	35	Pf3D7_11_v3_769994	35	11	A	C	0.292
Ghana	Kintampo	2012	Kintampo 2012	35	Pf3D7_11_v3_899285	35	0	G	-	0
Ghana	Kintampo	2012	Kintampo 2012	35	Pf3D7_11_v3_1331760	35	2	A	G	0.03
Ghana	Kintampo	2012	Kintampo 2012	35	Pf3D7_11_v3_1520978	35	2	A	-	0
Ghana	Kintampo	2012	Kintampo 2012	35	Pf3D7_11_v3_1752894	34	8	G	A	0.269
Ghana	Kintampo	2012	Kintampo 2012	35	Pf3D7_11_v3_1802201	35	7	G	A	0.107
Ghana	Kintampo	2012	Kintampo 2012	35	Pf3D7_12_v3_83177	35	10	C	T	0.48
Ghana	Kintampo	2012	Kintampo 2012	35	Pf3D7_12_v3_114173	34	8	C	T	0.385
Ghana	Kintampo	2012	Kintampo 2012	35	Pf3D7_12_v3_262202	34	3	G	A	0.065
Ghana	Kintampo	2012	Kintampo 2012	35	Pf3D7_12_v3_529418	35	10	C	T	0.24
Ghana	Kintampo	2012	Kintampo 2012	35	Pf3D7_12_v3_1116284	35	13	T	A/C	0.091/0.364
Ghana	Kintampo	2012	Kintampo 2012	35	Pf3D7_12_v3_1131606	34	9	G	A	0.36
Ghana	Kintampo	2012	Kintampo 2012	35	Pf3D7_12_v3_1156135	35	9	C	T	0.423
Ghana	Kintampo	2012	Kintampo 2012	35	Pf3D7_12_v3_1591956	35	0	T	-	0
Ghana	Kintampo	2012	Kintampo 2012	35	Pf3D7_12_v3_1761565	35	5	T	C	0.1
Ghana	Kintampo	2012	Kintampo 2012	35	Pf3D7_12_v3_2046741	35	8	G	A	0.333
Ghana	Kintampo	2012	Kintampo 2012	35	Pf3D7_13_v3_146745	35	10	A	G	0.4
Ghana	Kintampo	2012	Kintampo 2012	35	Pf3D7_13_v3_210367	35	8	T	C	0.222
Ghana	Kintampo	2012	Kintampo 2012	35	Pf3D7_13_v3_619220	35	0	A	-	0
Ghana	Kintampo	2012	Kintampo 2012	35	Pf3D7_13_v3_1233218	35	10	T	C	0.24
Ghana	Kintampo	2012	Kintampo 2012	35	Pf3D7_13_v3_1970443	34	6	A	G	0.393
Ghana	Kintampo	2012	Kintampo 2012	35	Pf3D7_13_v3_2161975	35	10	T	A	0.32
Ghana	Kintampo	2012	Kintampo 2012	35	Pf3D7_13_v3_2573828	35	1	A	C	0.088
Ghana	Kintampo	2012	Kintampo 2012	35	Pf3D7_14_v3_990734	35	0	T	-	0
Ghana	Kintampo	2012	Kintampo 2012	35	Pf3D7_14_v3_1199242	35	8	A	T	0.333
Ghana	Kintampo	2012	Kintampo 2012	35	Pf3D7_14_v3_1458378	35	9	G	A	0.462
Ghana	Kintampo	2012	Kintampo 2012	35	Pf3D7_14_v3_1757603	35	9	A	G	0.346
Ghana	Kintampo	2012	Kintampo 2012	35	Pf3D7_14_v3_1853594	35	8	A	G	0.259
Ghana	Kintampo	2012	Kintampo 2012	35	Pf3D7_14_v3_3017749	35	11	T	A	0.292
Ghana	Kintampo	2012	Kintampo 2012	35	Pf3D7_14_v3_3124991	34	5	G	C	0.103
Ghana	Navrongo	2009	Navrongo 2009	46	Pf3D7_01_v3_353274	46	14	C	T	0.094
Ghana	Navrongo	2009	Navrongo 2009	46	Pf3D7_01_v3_537427	46	12	A	G	0.471
Ghana	Navrongo	2009	Navrongo 2009	46	Pf3D7_02_v3_217337	45	9	A	T	0.25
Ghana	Navrongo	2009	Navrongo 2009	46	Pf3D7_02_v3_322398	46	14	G	A	0.125
Ghana	Navrongo	2009	Navrongo 2009	46	Pf3D7_02_v3_660994	46	9	T	C	0.162
Ghana	Navrongo	2009	Navrongo 2009	46	Pf3D7_03_v3_253011	46	5	T	C	0.049
Ghana	Navrongo	2009	Navrongo 2009	46	Pf3D7_03_v3_442947	46	8	A	G	0.184
Ghana	Navrongo	2009	Navrongo 2009	46	Pf3D7_03_v3_707749	46	0	T	-	0
Ghana	Navrongo	2009	Navrongo 2009	46	Pf3D7_03_v3_751533	46	13	G	A	0.212
Ghana	Navrongo	2009	Navrongo 2009	46	Pf3D7_03_v3_825800	46	12	A	G	0.118
Ghana	Navrongo	2009	Navrongo 2009	46	Pf3D7_04_v3_261971	46	10	C	T	0.167
Ghana	Navrongo	2009	Navrongo 2009	46	Pf3D7_04_v3_300851	46	10	G	A	0.222
Ghana	Navrongo	2009	Navrongo 2009	46	Pf3D7_04_v3_386187	46	9	C	A	0.135
Ghana	Navrongo	2009	Navrongo 2009	46	Pf3D7_04_v3_436931	46	0	A	-	0
Ghana	Navrongo	2009	Navrongo 2009	46	Pf3D7_04_v3_462711	46	11	A	G	0.371
Ghana	Navrongo	2009	Navrongo 2009	46	Pf3D7_04_v3_487211	46	6	T	A	0.225
Ghana	Navrongo	2009	Navrongo 2009	46	Pf3D7_04_v3_802705	46	14	G	A	0.312
Ghana	Navrongo	2009	Navrongo 2009	46	Pf3D7_04_v3_926848	46	1	T	G	0.022
Ghana	Navrongo	2009	Navrongo 2009	46	Pf3D7_04_v3_989912	46	14	A	T	0.438
Ghana	Navrongo	2009	Navrongo 2009	46	Pf3D7_04_v3_1032592	46	13	G	A	0.394
Ghana	Navrongo	2009	Navrongo 2009	46	Pf3D7_04_v3_1097123	46	17	A	C	0.345
Ghana	Navrongo	2009	Navrongo 2009	46	Pf3D7_04_v3_1136990	46	17	A	G	0.276
Ghana	Navrongo	2009	Navrongo 2009	46	Pf3D7_05_v3_118209	46	14	A	G	0.281
Ghana	Navrongo	2009	Navrongo 2009	46	Pf3D7_05_v3_385372	46	16	T	C	0.333
Ghana	Navrongo	2009	Navrongo 2009	46	Pf3D7_05_v3_720980	46	1	A	-	0
Ghana	Navrongo	2009	Navrongo 2009	46	Pf3D7_06_v3_154779	46	8	C	T	0.079
Ghana	Navrongo	2009	Navrongo 2009	46	Pf3D7_06_v3_410695	46	15	G	A	0.161
Ghana	Navrongo	2009	Navrongo 2009	46	Pf3D7_06_v3_573735	46	1	C	-	0
Ghana	Navrongo	2009	Navrongo 2009	46	Pf3D7_06_v3_593826	46	15	C	T	0.419
Ghana	Navrongo	2009	Navrongo 2009	46	Pf3D7_06_v3_937752	45	15	A	G	0.433
Ghana	Navrongo	2009	Navrongo 2009	46	Pf3D7_06_v3_1184506	46	21	A	G	0.48
Ghana	Navrongo	2009	Navrongo 2009	46	Pf3D7_06_v3_1206498	46	16	G	A	0.333
Ghana	Navrongo	2009	Navrongo 2009	46	Pf3D7_07_v3_420925	46	15	G	C	0.452
Ghana	Navrongo	2009	Navrongo 2009	46	Pf3D7_07_v3_455974	46	11	A	G	0.486
Ghana	Navrongo	2009	Navrongo 2009	46	Pf3D7_07_v3_488471	46	19	T	C	0.481
Ghana	Navrongo	2009	Navrongo 2009	46	Pf3D7_07_v3_616673	46	9	C	A	0.162
Ghana	Navrongo	2009	Navrongo 2009	46	Pf3D7_07_v3_704373	46	13	A	G	0.424
Ghana	Navrongo	2009	Navrongo 2009	46	Pf3D7_07_v3_1066647	46	8	G	A	0.158
Ghana	Navrongo	2009	Navrongo 2009	46	Pf3D7_07_v3_1233830	46	18	T	C	0.429
Ghana	Navrongo	2009	Navrongo 2009	46	Pf3D7_07_v3_1256331	45	5	T	C	0.15
Ghana	Navrongo	2009	Navrongo 2009	46	Pf3D7_07_v3_1268573	46	19	C	A	0.259
Ghana	Navrongo	2009	Navrongo 2009	46	Pf3D7_08_v3_416491	46	5	G	A	0.024
Ghana	Navrongo	2009	Navrongo 2009	46	Pf3D7_08_v3_476310	46	14	A/T	-	0
Ghana	Navrongo	2009	Navrongo 2009	46	Pf3D7_08_v3_501042	46	11	T	C	0.229
Ghana	Navrongo	2009	Navrongo 2009	46	Pf3D7_08_v3_1056829	46	3	A	-	0
Ghana	Navrongo	2009	Navrongo 2009	46	Pf3D7_08_v3_1100058	46	18	A	G	0.393
Ghana	Navrongo	2009	Navrongo 2009	46	Pf3D7_08_v3_1291124	46	17	G	A	0.31
Ghana	Navrongo	2009	Navrongo 2009	46	Pf3D7_08_v3_1310910	46	16	G	C	0.433
Ghana	Navrongo	2009	Navrongo 2009	46	Pf3D7_09_v3_492627	46	17	T	C	0.138
Ghana	Navrongo	2009	Navrongo 2009	46	Pf3D7_09_v3_631776	46	7	T	C	0.077
Ghana	Navrongo	2009	Navrongo 2009	46	Pf3D7_09_v3_692496	43	5	C	A	0.026
Ghana	Navrongo	2009	Navrongo 2009	46	Pf3D7_09_v3_771391	46	0	C	-	0
Ghana	Navrongo	2009	Navrongo 2009	46	Pf3D7_09_v3_1111201	46	15	C	T	0.323
Ghana	Navrongo	2009	Navrongo 2009	46	Pf3D7_10_v3_113265	46	15	C	T	0.29
Ghana	Navrongo	2009	Navrongo 2009	46	Pf3D7_10_v3_317581	46	11	T	A	0.457
Ghana	Navrongo	2009	Navrongo 2009	46	Pf3D7_10_v3_336274	46	10	G	A	0.111
Ghana	Navrongo	2009	Navrongo 2009	46	Pf3D7_10_v3_404542	46	3	A	-	0
Ghana	Navrongo	2009	Navrongo 2009	46	Pf3D7_10_v3_631276	46	14	A	T	0.219
Ghana	Navrongo	2009	Navrongo 2009	46	Pf3D7_10_v3_663199	46	8	G	T	0.132
Ghana	Navrongo	2009	Navrongo 2009	46	Pf3D7_10_v3_1300117	46	14	A	T	0.469
Ghana	Navrongo	2009	Navrongo 2009	46	Pf3D7_10_v3_1385894	46	14	C	T	0.219
Ghana	Navrongo	2009	Navrongo 2009	46	Pf3D7_11_v3_185093	46	17	G	A	0.448
Ghana	Navrongo	2009	Navrongo 2009	46	Pf3D7_11_v3_255830	46	6	G	A	0.05
Ghana	Navrongo	2009	Navrongo 2009	46	Pf3D7_11_v3_281726	46	9	C	T	0.27
Ghana	Navrongo	2009	Navrongo 2009	46	Pf3D7_11_v3_306707	46	0	T	-	0
Ghana	Navrongo	2009	Navrongo 2009	46	Pf3D7_11_v3_683965	45	5	T	C	0.075
Ghana	Navrongo	2009	Navrongo 2009	46	Pf3D7_11_v3_769994	46	19	A	C	0.185
Ghana	Navrongo	2009	Navrongo 2009	46	Pf3D7_11_v3_899285	46	0	G	-	0
Ghana	Navrongo	2009	Navrongo 2009	46	Pf3D7_11_v3_1331760	46	10	A	G	0.056
Ghana	Navrongo	2009	Navrongo 2009	46	Pf3D7_11_v3_1520978	46	2	A	T	0.023
Ghana	Navrongo	2009	Navrongo 2009	46	Pf3D7_11_v3_1752894	46	15	G	A	0.387
Ghana	Navrongo	2009	Navrongo 2009	46	Pf3D7_11_v3_1802201	46	11	G	A	0.114
Ghana	Navrongo	2009	Navrongo 2009	46	Pf3D7_12_v3_83177	46	17	T	C	0.448
Ghana	Navrongo	2009	Navrongo 2009	46	Pf3D7_12_v3_114173	46	13	T	C	0.485
Ghana	Navrongo	2009	Navrongo 2009	46	Pf3D7_12_v3_262202	45	10	G	A	0.114
Ghana	Navrongo	2009	Navrongo 2009	46	Pf3D7_12_v3_529418	46	10	C	T	0.444
Ghana	Navrongo	2009	Navrongo 2009	46	Pf3D7_12_v3_1116284	46	17	T	A/C	0.034/0.345
Ghana	Navrongo	2009	Navrongo 2009	46	Pf3D7_12_v3_1131606	46	16	A/G	-	0
Ghana	Navrongo	2009	Navrongo 2009	46	Pf3D7_12_v3_1156135	46	11	C	T	0.4
Ghana	Navrongo	2009	Navrongo 2009	46	Pf3D7_12_v3_1591956	46	0	T	-	0
Ghana	Navrongo	2009	Navrongo 2009	46	Pf3D7_12_v3_1761565	46	7	T	C	0.103
Ghana	Navrongo	2009	Navrongo 2009	46	Pf3D7_12_v3_2046741	46	14	G	A	0.438
Ghana	Navrongo	2009	Navrongo 2009	46	Pf3D7_13_v3_146745	46	13	A	G	0.303
Ghana	Navrongo	2009	Navrongo 2009	46	Pf3D7_13_v3_210367	46	12	T	C	0.265
Ghana	Navrongo	2009	Navrongo 2009	46	Pf3D7_13_v3_619220	46	0	A	-	0
Ghana	Navrongo	2009	Navrongo 2009	46	Pf3D7_13_v3_1233218	46	12	T	C	0.324
Ghana	Navrongo	2009	Navrongo 2009	46	Pf3D7_13_v3_1970443	46	13	G	A	0.485
Ghana	Navrongo	2009	Navrongo 2009	46	Pf3D7_13_v3_2161975	46	13	T	A	0.424
Ghana	Navrongo	2009	Navrongo 2009	46	Pf3D7_13_v3_2573828	46	6	A	C	0.1
Ghana	Navrongo	2009	Navrongo 2009	46	Pf3D7_14_v3_990734	46	0	T	-	0
Ghana	Navrongo	2009	Navrongo 2009	46	Pf3D7_14_v3_1199242	46	14	A	T	0.281
Ghana	Navrongo	2009	Navrongo 2009	46	Pf3D7_14_v3_1458378	46	15	A	G	0.387
Ghana	Navrongo	2009	Navrongo 2009	46	Pf3D7_14_v3_1757603	46	15	A	G	0.387
Ghana	Navrongo	2009	Navrongo 2009	46	Pf3D7_14_v3_1853594	46	10	A	G	0.25
Ghana	Navrongo	2009	Navrongo 2009	46	Pf3D7_14_v3_3017749	46	16	T	A	0.467
Ghana	Navrongo	2009	Navrongo 2009	46	Pf3D7_14_v3_3124991	43	6	G	C	0.108
Ghana	Navrongo	2010	Navrongo 2010	135	Pf3D7_01_v3_353274	135	26	C	T	0.22
Ghana	Navrongo	2010	Navrongo 2010	135	Pf3D7_01_v3_537427	134	36	A	G	0.388
Ghana	Navrongo	2010	Navrongo 2010	135	Pf3D7_02_v3_217337	131	24	A	T	0.234
Ghana	Navrongo	2010	Navrongo 2010	135	Pf3D7_02_v3_322398	134	23	G	A	0.189
Ghana	Navrongo	2010	Navrongo 2010	135	Pf3D7_02_v3_660994	135	24	T	C	0.171
Ghana	Navrongo	2010	Navrongo 2010	135	Pf3D7_03_v3_253011	134	3	T	C	0.038
Ghana	Navrongo	2010	Navrongo 2010	135	Pf3D7_03_v3_442947	135	24	A	G	0.162
Ghana	Navrongo	2010	Navrongo 2010	135	Pf3D7_03_v3_707749	135	0	T	-	0
Ghana	Navrongo	2010	Navrongo 2010	135	Pf3D7_03_v3_751533	135	28	G	A	0.121
Ghana	Navrongo	2010	Navrongo 2010	135	Pf3D7_03_v3_825800	135	24	A	G	0.234
Ghana	Navrongo	2010	Navrongo 2010	135	Pf3D7_04_v3_261971	134	19	C	T	0.174
Ghana	Navrongo	2010	Navrongo 2010	135	Pf3D7_04_v3_300851	135	18	G	A	0.103
Ghana	Navrongo	2010	Navrongo 2010	135	Pf3D7_04_v3_386187	135	20	C	A	0.148
Ghana	Navrongo	2010	Navrongo 2010	135	Pf3D7_04_v3_436931	135	0	A	-	0
Ghana	Navrongo	2010	Navrongo 2010	135	Pf3D7_04_v3_462711	129	30	A	G	0.364
Ghana	Navrongo	2010	Navrongo 2010	135	Pf3D7_04_v3_487211	134	23	T	A	0.279
Ghana	Navrongo	2010	Navrongo 2010	135	Pf3D7_04_v3_802705	135	34	G	A	0.406
Ghana	Navrongo	2010	Navrongo 2010	135	Pf3D7_04_v3_926848	135	4	T	G	0.031
Ghana	Navrongo	2010	Navrongo 2010	135	Pf3D7_04_v3_989912	135	34	A	T	0.406
Ghana	Navrongo	2010	Navrongo 2010	135	Pf3D7_04_v3_1032592	135	30	G	A	0.314
Ghana	Navrongo	2010	Navrongo 2010	135	Pf3D7_04_v3_1097123	134	36	A	C	0.357
Ghana	Navrongo	2010	Navrongo 2010	135	Pf3D7_04_v3_1136990	133	36	A	G	0.361
Ghana	Navrongo	2010	Navrongo 2010	135	Pf3D7_05_v3_118209	134	36	A	G	0.418
Ghana	Navrongo	2010	Navrongo 2010	135	Pf3D7_05_v3_385372	135	29	T	C	0.33
Ghana	Navrongo	2010	Navrongo 2010	135	Pf3D7_05_v3_720980	135	1	A	G	0.007
Ghana	Navrongo	2010	Navrongo 2010	135	Pf3D7_06_v3_154779	135	15	C	T	0.092
Ghana	Navrongo	2010	Navrongo 2010	135	Pf3D7_06_v3_410695	135	26	G	A	0.229
Ghana	Navrongo	2010	Navrongo 2010	135	Pf3D7_06_v3_573735	135	1	C	T	0.007
Ghana	Navrongo	2010	Navrongo 2010	135	Pf3D7_06_v3_593826	134	31	C	T	0.282
Ghana	Navrongo	2010	Navrongo 2010	135	Pf3D7_06_v3_937752	135	31	A	G	0.337
Ghana	Navrongo	2010	Navrongo 2010	135	Pf3D7_06_v3_1184506	135	32	A	G	0.456
Ghana	Navrongo	2010	Navrongo 2010	135	Pf3D7_06_v3_1206498	134	30	G	A	0.375
Ghana	Navrongo	2010	Navrongo 2010	135	Pf3D7_07_v3_420925	133	26	G	C	0.336
Ghana	Navrongo	2010	Navrongo 2010	135	Pf3D7_07_v3_455974	133	28	A	G	0.371
Ghana	Navrongo	2010	Navrongo 2010	135	Pf3D7_07_v3_488471	135	30	C	T	0.314
Ghana	Navrongo	2010	Navrongo 2010	135	Pf3D7_07_v3_616673	135	32	C	A	0.233
Ghana	Navrongo	2010	Navrongo 2010	135	Pf3D7_07_v3_704373	134	27	A	G	0.355
Ghana	Navrongo	2010	Navrongo 2010	135	Pf3D7_07_v3_1066647	135	14	G	A	0.182
Ghana	Navrongo	2010	Navrongo 2010	135	Pf3D7_07_v3_1233830	135	35	T	C	0.49
Ghana	Navrongo	2010	Navrongo 2010	135	Pf3D7_07_v3_1256331	135	19	T	C	0.233
Ghana	Navrongo	2010	Navrongo 2010	135	Pf3D7_07_v3_1268573	134	31	C	A	0.369
Ghana	Navrongo	2010	Navrongo 2010	135	Pf3D7_08_v3_416491	134	6	G	A	0.023
Ghana	Navrongo	2010	Navrongo 2010	135	Pf3D7_08_v3_476310	135	33	T	A	0.49
Ghana	Navrongo	2010	Navrongo 2010	135	Pf3D7_08_v3_501042	135	29	T	C	0.226
Ghana	Navrongo	2010	Navrongo 2010	135	Pf3D7_08_v3_1056829	134	6	A	C	0.055
Ghana	Navrongo	2010	Navrongo 2010	135	Pf3D7_08_v3_1100058	133	36	A	G	0.423
Ghana	Navrongo	2010	Navrongo 2010	135	Pf3D7_08_v3_1291124	134	35	G	A	0.394
Ghana	Navrongo	2010	Navrongo 2010	135	Pf3D7_08_v3_1310910	135	31	G	C	0.442
Ghana	Navrongo	2010	Navrongo 2010	135	Pf3D7_09_v3_492627	135	25	T	C	0.209
Ghana	Navrongo	2010	Navrongo 2010	135	Pf3D7_09_v3_631776	135	12	T	C	0.073
Ghana	Navrongo	2010	Navrongo 2010	135	Pf3D7_09_v3_692496	128	11	C	A	0.043
Ghana	Navrongo	2010	Navrongo 2010	135	Pf3D7_09_v3_771391	133	3	C	-	0
Ghana	Navrongo	2010	Navrongo 2010	135	Pf3D7_09_v3_1111201	135	28	C	T	0.252
Ghana	Navrongo	2010	Navrongo 2010	135	Pf3D7_10_v3_113265	135	27	C	T	0.296
Ghana	Navrongo	2010	Navrongo 2010	135	Pf3D7_10_v3_317581	135	30	A	T	0.457
Ghana	Navrongo	2010	Navrongo 2010	135	Pf3D7_10_v3_336274	135	24	G	A	0.099
Ghana	Navrongo	2010	Navrongo 2010	135	Pf3D7_10_v3_404542	135	5	A	G	0.015
Ghana	Navrongo	2010	Navrongo 2010	135	Pf3D7_10_v3_631276	135	35	A	T	0.27
Ghana	Navrongo	2010	Navrongo 2010	135	Pf3D7_10_v3_663199	134	16	G	C/T	0.008/0.119
Ghana	Navrongo	2010	Navrongo 2010	135	Pf3D7_10_v3_1300117	133	25	T	A	0.481
Ghana	Navrongo	2010	Navrongo 2010	135	Pf3D7_10_v3_1385894	134	34	C	T	0.27
Ghana	Navrongo	2010	Navrongo 2010	135	Pf3D7_11_v3_185093	135	34	G	A	0.366
Ghana	Navrongo	2010	Navrongo 2010	135	Pf3D7_11_v3_255830	133	10	G	A	0.033
Ghana	Navrongo	2010	Navrongo 2010	135	Pf3D7_11_v3_281726	135	30	C	T	0.257
Ghana	Navrongo	2010	Navrongo 2010	135	Pf3D7_11_v3_306707	135	0	T	-	0
Ghana	Navrongo	2010	Navrongo 2010	135	Pf3D7_11_v3_683965	129	20	T	C	0.092
Ghana	Navrongo	2010	Navrongo 2010	135	Pf3D7_11_v3_769994	135	29	A	C	0.302
Ghana	Navrongo	2010	Navrongo 2010	135	Pf3D7_11_v3_899285	135	0	G	-	0
Ghana	Navrongo	2010	Navrongo 2010	135	Pf3D7_11_v3_1331760	135	4	A	G	0.008
Ghana	Navrongo	2010	Navrongo 2010	135	Pf3D7_11_v3_1520978	135	9	A	T	0.087
Ghana	Navrongo	2010	Navrongo 2010	135	Pf3D7_11_v3_1752894	134	28	G	A	0.321
Ghana	Navrongo	2010	Navrongo 2010	135	Pf3D7_11_v3_1802201	134	20	G	A	0.14
Ghana	Navrongo	2010	Navrongo 2010	135	Pf3D7_12_v3_83177	135	28	T	C	0.421
Ghana	Navrongo	2010	Navrongo 2010	135	Pf3D7_12_v3_114173	133	34	T	C	0.495
Ghana	Navrongo	2010	Navrongo 2010	135	Pf3D7_12_v3_262202	131	14	G	A	0.222
Ghana	Navrongo	2010	Navrongo 2010	135	Pf3D7_12_v3_529418	135	33	C	T	0.412
Ghana	Navrongo	2010	Navrongo 2010	135	Pf3D7_12_v3_1116284	135	29	T	G/A/C	0.009/0.028/0.283
Ghana	Navrongo	2010	Navrongo 2010	135	Pf3D7_12_v3_1131606	133	34	A	G	0.485
Ghana	Navrongo	2010	Navrongo 2010	135	Pf3D7_12_v3_1156135	135	37	C	A/T	0.01/0.398
Ghana	Navrongo	2010	Navrongo 2010	135	Pf3D7_12_v3_1591956	135	0	T	-	0
Ghana	Navrongo	2010	Navrongo 2010	135	Pf3D7_12_v3_1761565	135	11	T	C	0.097
Ghana	Navrongo	2010	Navrongo 2010	135	Pf3D7_12_v3_2046741	134	33	G	A	0.386
Ghana	Navrongo	2010	Navrongo 2010	135	Pf3D7_13_v3_146745	134	32	A	G	0.422
Ghana	Navrongo	2010	Navrongo 2010	135	Pf3D7_13_v3_210367	134	29	T	C	0.362
Ghana	Navrongo	2010	Navrongo 2010	135	Pf3D7_13_v3_619220	134	0	A	-	0
Ghana	Navrongo	2010	Navrongo 2010	135	Pf3D7_13_v3_1233218	134	29	T	C	0.314
Ghana	Navrongo	2010	Navrongo 2010	135	Pf3D7_13_v3_1970443	131	34	G	A	0.464
Ghana	Navrongo	2010	Navrongo 2010	135	Pf3D7_13_v3_2161975	135	26	T	A	0.303
Ghana	Navrongo	2010	Navrongo 2010	135	Pf3D7_13_v3_2573828	135	23	A	C	0.125
Ghana	Navrongo	2010	Navrongo 2010	135	Pf3D7_14_v3_990734	135	0	T	-	0
Ghana	Navrongo	2010	Navrongo 2010	135	Pf3D7_14_v3_1199242	135	31	A	T	0.385
Ghana	Navrongo	2010	Navrongo 2010	135	Pf3D7_14_v3_1458378	134	34	A	G	0.29
Ghana	Navrongo	2010	Navrongo 2010	135	Pf3D7_14_v3_1757603	135	27	A	G	0.315
Ghana	Navrongo	2010	Navrongo 2010	135	Pf3D7_14_v3_1853594	135	34	A	G	0.287
Ghana	Navrongo	2010	Navrongo 2010	135	Pf3D7_14_v3_3017749	135	36	A	T	0.424
Ghana	Navrongo	2010	Navrongo 2010	135	Pf3D7_14_v3_3124991	115	5	G	C	0.064
Ghana	Navrongo	2011	Navrongo 2011	93	Pf3D7_01_v3_353274	93	17	C	T	0.145
Ghana	Navrongo	2011	Navrongo 2011	93	Pf3D7_01_v3_537427	93	27	G	A	0.485
Ghana	Navrongo	2011	Navrongo 2011	93	Pf3D7_02_v3_217337	92	16	A	T	0.276
Ghana	Navrongo	2011	Navrongo 2011	93	Pf3D7_02_v3_322398	93	21	G	A	0.181
Ghana	Navrongo	2011	Navrongo 2011	93	Pf3D7_02_v3_660994	92	17	T	C	0.16
Ghana	Navrongo	2011	Navrongo 2011	93	Pf3D7_03_v3_253011	93	6	T	C	0.011
Ghana	Navrongo	2011	Navrongo 2011	93	Pf3D7_03_v3_442947	92	18	A	G	0.243
Ghana	Navrongo	2011	Navrongo 2011	93	Pf3D7_03_v3_707749	93	0	T	-	0
Ghana	Navrongo	2011	Navrongo 2011	93	Pf3D7_03_v3_751533	92	22	G	A	0.114
Ghana	Navrongo	2011	Navrongo 2011	93	Pf3D7_03_v3_825800	93	13	A	G	0.125
Ghana	Navrongo	2011	Navrongo 2011	93	Pf3D7_04_v3_261971	93	10	C	T	0.12
Ghana	Navrongo	2011	Navrongo 2011	93	Pf3D7_04_v3_300851	91	18	G	A	0.151
Ghana	Navrongo	2011	Navrongo 2011	93	Pf3D7_04_v3_386187	92	11	C	A	0.099
Ghana	Navrongo	2011	Navrongo 2011	93	Pf3D7_04_v3_436931	93	0	A	-	0
Ghana	Navrongo	2011	Navrongo 2011	93	Pf3D7_04_v3_462711	89	23	A	G	0.394
Ghana	Navrongo	2011	Navrongo 2011	93	Pf3D7_04_v3_487211	93	19	T	A	0.297
Ghana	Navrongo	2011	Navrongo 2011	93	Pf3D7_04_v3_802705	93	31	G	A	0.306
Ghana	Navrongo	2011	Navrongo 2011	93	Pf3D7_04_v3_926848	92	1	T	G	0.022
Ghana	Navrongo	2011	Navrongo 2011	93	Pf3D7_04_v3_989912	93	24	A	T	0.406
Ghana	Navrongo	2011	Navrongo 2011	93	Pf3D7_04_v3_1032592	93	26	G	A	0.313
Ghana	Navrongo	2011	Navrongo 2011	93	Pf3D7_04_v3_1097123	93	27	A	C	0.273
Ghana	Navrongo	2011	Navrongo 2011	93	Pf3D7_04_v3_1136990	92	30	A	G	0.355
Ghana	Navrongo	2011	Navrongo 2011	93	Pf3D7_05_v3_118209	92	21	A	G	0.324
Ghana	Navrongo	2011	Navrongo 2011	93	Pf3D7_05_v3_385372	93	21	T	C	0.458
Ghana	Navrongo	2011	Navrongo 2011	93	Pf3D7_05_v3_720980	93	2	A	-	0
Ghana	Navrongo	2011	Navrongo 2011	93	Pf3D7_06_v3_154779	92	14	C	T	0.115
Ghana	Navrongo	2011	Navrongo 2011	93	Pf3D7_06_v3_410695	93	23	G	A	0.257
Ghana	Navrongo	2011	Navrongo 2011	93	Pf3D7_06_v3_573735	93	3	C	-	0
Ghana	Navrongo	2011	Navrongo 2011	93	Pf3D7_06_v3_593826	93	18	C	T	0.387
Ghana	Navrongo	2011	Navrongo 2011	93	Pf3D7_06_v3_937752	93	24	A	G	0.435
Ghana	Navrongo	2011	Navrongo 2011	93	Pf3D7_06_v3_1184506	93	28	A	G	0.292
Ghana	Navrongo	2011	Navrongo 2011	93	Pf3D7_06_v3_1206498	93	18	G	A	0.293
Ghana	Navrongo	2011	Navrongo 2011	93	Pf3D7_07_v3_420925	90	17	G	C	0.301
Ghana	Navrongo	2011	Navrongo 2011	93	Pf3D7_07_v3_455974	92	23	A	G	0.391
Ghana	Navrongo	2011	Navrongo 2011	93	Pf3D7_07_v3_488471	93	21	C	T	0.347
Ghana	Navrongo	2011	Navrongo 2011	93	Pf3D7_07_v3_616673	93	19	C	A	0.216
Ghana	Navrongo	2011	Navrongo 2011	93	Pf3D7_07_v3_704373	93	23	A	G	0.386
Ghana	Navrongo	2011	Navrongo 2011	93	Pf3D7_07_v3_1066647	93	9	G	A	0.071
Ghana	Navrongo	2011	Navrongo 2011	93	Pf3D7_07_v3_1233830	93	31	C	T	0.484
Ghana	Navrongo	2011	Navrongo 2011	93	Pf3D7_07_v3_1256331	92	16	T	C	0.171
Ghana	Navrongo	2011	Navrongo 2011	93	Pf3D7_07_v3_1268573	93	29	C	A	0.406
Ghana	Navrongo	2011	Navrongo 2011	93	Pf3D7_08_v3_416491	93	8	G	A	0.059
Ghana	Navrongo	2011	Navrongo 2011	93	Pf3D7_08_v3_476310	93	20	T	A	0.411
Ghana	Navrongo	2011	Navrongo 2011	93	Pf3D7_08_v3_501042	93	28	T	C	0.292
Ghana	Navrongo	2011	Navrongo 2011	93	Pf3D7_08_v3_1056829	93	10	A	C	0.108
Ghana	Navrongo	2011	Navrongo 2011	93	Pf3D7_08_v3_1100058	93	23	A	G	0.343
Ghana	Navrongo	2011	Navrongo 2011	93	Pf3D7_08_v3_1291124	93	20	G	A	0.329
Ghana	Navrongo	2011	Navrongo 2011	93	Pf3D7_08_v3_1310910	93	21	G	C	0.472
Ghana	Navrongo	2011	Navrongo 2011	93	Pf3D7_09_v3_492627	93	19	T	C	0.189
Ghana	Navrongo	2011	Navrongo 2011	93	Pf3D7_09_v3_631776	93	8	T	C	0.071
Ghana	Navrongo	2011	Navrongo 2011	93	Pf3D7_09_v3_692496	93	12	C	A	0.049
Ghana	Navrongo	2011	Navrongo 2011	93	Pf3D7_09_v3_771391	93	0	C	A	0.011
Ghana	Navrongo	2011	Navrongo 2011	93	Pf3D7_09_v3_1111201	93	22	C	T	0.225
Ghana	Navrongo	2011	Navrongo 2011	93	Pf3D7_10_v3_113265	93	27	C	T	0.333
Ghana	Navrongo	2011	Navrongo 2011	93	Pf3D7_10_v3_317581	93	23	A	T	0.414
Ghana	Navrongo	2011	Navrongo 2011	93	Pf3D7_10_v3_336274	93	13	G	A	0.112
Ghana	Navrongo	2011	Navrongo 2011	93	Pf3D7_10_v3_404542	93	4	A	G	0.022
Ghana	Navrongo	2011	Navrongo 2011	93	Pf3D7_10_v3_631276	93	24	A	T	0.319
Ghana	Navrongo	2011	Navrongo 2011	93	Pf3D7_10_v3_663199	93	13	G	T	0.15
Ghana	Navrongo	2011	Navrongo 2011	93	Pf3D7_10_v3_1300117	93	26	T	A	0.463
Ghana	Navrongo	2011	Navrongo 2011	93	Pf3D7_10_v3_1385894	93	26	C	T	0.209
Ghana	Navrongo	2011	Navrongo 2011	93	Pf3D7_11_v3_185093	93	32	G	A	0.41
Ghana	Navrongo	2011	Navrongo 2011	93	Pf3D7_11_v3_255830	92	9	G	A	0.024
Ghana	Navrongo	2011	Navrongo 2011	93	Pf3D7_11_v3_281726	93	15	C	T	0.154
Ghana	Navrongo	2011	Navrongo 2011	93	Pf3D7_11_v3_306707	93	0	T	-	0
Ghana	Navrongo	2011	Navrongo 2011	93	Pf3D7_11_v3_683965	92	12	T	C	0.175
Ghana	Navrongo	2011	Navrongo 2011	93	Pf3D7_11_v3_769994	93	18	A	C	0.36
Ghana	Navrongo	2011	Navrongo 2011	93	Pf3D7_11_v3_899285	93	0	G	-	0
Ghana	Navrongo	2011	Navrongo 2011	93	Pf3D7_11_v3_1331760	93	2	A	G	0.022
Ghana	Navrongo	2011	Navrongo 2011	93	Pf3D7_11_v3_1520978	93	5	A	T	0.023
Ghana	Navrongo	2011	Navrongo 2011	93	Pf3D7_11_v3_1752894	93	24	G	A	0.362
Ghana	Navrongo	2011	Navrongo 2011	93	Pf3D7_11_v3_1802201	93	14	G	A	0.139
Ghana	Navrongo	2011	Navrongo 2011	93	Pf3D7_12_v3_83177	93	26	T	C	0.478
Ghana	Navrongo	2011	Navrongo 2011	93	Pf3D7_12_v3_114173	91	26	T	C	0.492
Ghana	Navrongo	2011	Navrongo 2011	93	Pf3D7_12_v3_262202	92	20	G	A	0.167
Ghana	Navrongo	2011	Navrongo 2011	93	Pf3D7_12_v3_529418	93	28	C	T	0.354
Ghana	Navrongo	2011	Navrongo 2011	93	Pf3D7_12_v3_1116284	93	26	T	A/C	0.03/0.328
Ghana	Navrongo	2011	Navrongo 2011	93	Pf3D7_12_v3_1131606	93	24	A	G	0.493
Ghana	Navrongo	2011	Navrongo 2011	93	Pf3D7_12_v3_1156135	93	30	T	C	0.46
Ghana	Navrongo	2011	Navrongo 2011	93	Pf3D7_12_v3_1591956	93	0	T	-	0
Ghana	Navrongo	2011	Navrongo 2011	93	Pf3D7_12_v3_1761565	93	15	T	C	0.115
Ghana	Navrongo	2011	Navrongo 2011	93	Pf3D7_12_v3_2046741	93	21	G	A	0.403
Ghana	Navrongo	2011	Navrongo 2011	93	Pf3D7_13_v3_146745	93	22	A	G	0.268
Ghana	Navrongo	2011	Navrongo 2011	93	Pf3D7_13_v3_210367	93	22	T	C	0.31
Ghana	Navrongo	2011	Navrongo 2011	93	Pf3D7_13_v3_619220	93	0	A	-	0
Ghana	Navrongo	2011	Navrongo 2011	93	Pf3D7_13_v3_1233218	93	24	T	C	0.29
Ghana	Navrongo	2011	Navrongo 2011	93	Pf3D7_13_v3_1970443	92	24	A	G	0.441
Ghana	Navrongo	2011	Navrongo 2011	93	Pf3D7_13_v3_2161975	93	26	T	A	0.284
Ghana	Navrongo	2011	Navrongo 2011	93	Pf3D7_13_v3_2573828	93	13	A	C	0.075
Ghana	Navrongo	2011	Navrongo 2011	93	Pf3D7_14_v3_990734	93	0	T	C	0.011
Ghana	Navrongo	2011	Navrongo 2011	93	Pf3D7_14_v3_1199242	93	24	A	T	0.333
Ghana	Navrongo	2011	Navrongo 2011	93	Pf3D7_14_v3_1458378	93	24	A	G	0.406
Ghana	Navrongo	2011	Navrongo 2011	93	Pf3D7_14_v3_1757603	93	24	A	G	0.246
Ghana	Navrongo	2011	Navrongo 2011	93	Pf3D7_14_v3_1853594	93	23	A	G	0.257
Ghana	Navrongo	2011	Navrongo 2011	93	Pf3D7_14_v3_3017749	93	26	A	T	0.388
Ghana	Navrongo	2011	Navrongo 2011	93	Pf3D7_14_v3_3124991	79	9	G	C	0.157
Ghana	Navrongo	2012	Navrongo 2012	39	Pf3D7_01_v3_353274	39	5	C	T	0.235
Ghana	Navrongo	2012	Navrongo 2012	39	Pf3D7_01_v3_537427	39	7	A	G	0.344
Ghana	Navrongo	2012	Navrongo 2012	39	Pf3D7_02_v3_217337	39	3	A	T	0.278
Ghana	Navrongo	2012	Navrongo 2012	39	Pf3D7_02_v3_322398	39	8	G	A	0.194
Ghana	Navrongo	2012	Navrongo 2012	39	Pf3D7_02_v3_660994	39	7	T	C	0.188
Ghana	Navrongo	2012	Navrongo 2012	39	Pf3D7_03_v3_253011	39	1	T	C	0.026
Ghana	Navrongo	2012	Navrongo 2012	39	Pf3D7_03_v3_442947	39	11	A	G	0.179
Ghana	Navrongo	2012	Navrongo 2012	39	Pf3D7_03_v3_707749	39	0	T	-	0
Ghana	Navrongo	2012	Navrongo 2012	39	Pf3D7_03_v3_751533	39	6	G	A	0.091
Ghana	Navrongo	2012	Navrongo 2012	39	Pf3D7_03_v3_825800	39	9	A	G	0.167
Ghana	Navrongo	2012	Navrongo 2012	39	Pf3D7_04_v3_261971	39	4	C	T	0.143
Ghana	Navrongo	2012	Navrongo 2012	39	Pf3D7_04_v3_300851	39	3	G	A	0.167
Ghana	Navrongo	2012	Navrongo 2012	39	Pf3D7_04_v3_386187	39	9	C	A	0.167
Ghana	Navrongo	2012	Navrongo 2012	39	Pf3D7_04_v3_436931	38	0	A	-	0
Ghana	Navrongo	2012	Navrongo 2012	39	Pf3D7_04_v3_462711	39	8	A	G	0.226
Ghana	Navrongo	2012	Navrongo 2012	39	Pf3D7_04_v3_487211	39	6	T	A	0.242
Ghana	Navrongo	2012	Navrongo 2012	39	Pf3D7_04_v3_802705	39	6	G	A	0.394
Ghana	Navrongo	2012	Navrongo 2012	39	Pf3D7_04_v3_926848	39	3	T	-	0
Ghana	Navrongo	2012	Navrongo 2012	39	Pf3D7_04_v3_989912	39	9	T	A	0.4
Ghana	Navrongo	2012	Navrongo 2012	39	Pf3D7_04_v3_1032592	39	10	G	A	0.276
Ghana	Navrongo	2012	Navrongo 2012	39	Pf3D7_04_v3_1097123	39	11	C	A	0.464
Ghana	Navrongo	2012	Navrongo 2012	39	Pf3D7_04_v3_1136990	39	9	A	G	0.233
Ghana	Navrongo	2012	Navrongo 2012	39	Pf3D7_05_v3_118209	39	10	A	G	0.345
Ghana	Navrongo	2012	Navrongo 2012	39	Pf3D7_05_v3_385372	39	4	T	C	0.229
Ghana	Navrongo	2012	Navrongo 2012	39	Pf3D7_05_v3_720980	39	0	A	G	0.026
Ghana	Navrongo	2012	Navrongo 2012	39	Pf3D7_06_v3_154779	39	5	C	T	0.088
Ghana	Navrongo	2012	Navrongo 2012	39	Pf3D7_06_v3_410695	39	4	G	A	0.229
Ghana	Navrongo	2012	Navrongo 2012	39	Pf3D7_06_v3_573735	39	1	C	-	0
Ghana	Navrongo	2012	Navrongo 2012	39	Pf3D7_06_v3_593826	39	9	C	T	0.367
Ghana	Navrongo	2012	Navrongo 2012	39	Pf3D7_06_v3_937752	39	9	A	G	0.367
Ghana	Navrongo	2012	Navrongo 2012	39	Pf3D7_06_v3_1184506	39	12	A	G	0.37
Ghana	Navrongo	2012	Navrongo 2012	39	Pf3D7_06_v3_1206498	39	13	A/G	-	0
Ghana	Navrongo	2012	Navrongo 2012	39	Pf3D7_07_v3_420925	39	5	G	C	0.176
Ghana	Navrongo	2012	Navrongo 2012	39	Pf3D7_07_v3_455974	38	8	A	G	0.467
Ghana	Navrongo	2012	Navrongo 2012	39	Pf3D7_07_v3_488471	39	6	C	T	0.364
Ghana	Navrongo	2012	Navrongo 2012	39	Pf3D7_07_v3_616673	39	6	C	A	0.242
Ghana	Navrongo	2012	Navrongo 2012	39	Pf3D7_07_v3_704373	39	6	A	G	0.485
Ghana	Navrongo	2012	Navrongo 2012	39	Pf3D7_07_v3_1066647	39	5	G	A	0.147
Ghana	Navrongo	2012	Navrongo 2012	39	Pf3D7_07_v3_1233830	39	5	C	T	0.353
Ghana	Navrongo	2012	Navrongo 2012	39	Pf3D7_07_v3_1256331	38	5	T	C	0.152
Ghana	Navrongo	2012	Navrongo 2012	39	Pf3D7_07_v3_1268573	39	10	C	A	0.483
Ghana	Navrongo	2012	Navrongo 2012	39	Pf3D7_08_v3_416491	39	2	G	A	0.081
Ghana	Navrongo	2012	Navrongo 2012	39	Pf3D7_08_v3_476310	39	8	A	T	0.419
Ghana	Navrongo	2012	Navrongo 2012	39	Pf3D7_08_v3_501042	39	5	T	C	0.324
Ghana	Navrongo	2012	Navrongo 2012	39	Pf3D7_08_v3_1056829	38	0	A	C	0.053
Ghana	Navrongo	2012	Navrongo 2012	39	Pf3D7_08_v3_1100058	39	8	A	G	0.29
Ghana	Navrongo	2012	Navrongo 2012	39	Pf3D7_08_v3_1291124	39	10	G	A	0.172
Ghana	Navrongo	2012	Navrongo 2012	39	Pf3D7_08_v3_1310910	39	11	G	C	0.321
Ghana	Navrongo	2012	Navrongo 2012	39	Pf3D7_09_v3_492627	39	11	T	C	0.25
Ghana	Navrongo	2012	Navrongo 2012	39	Pf3D7_09_v3_631776	39	3	T	C	0.028
Ghana	Navrongo	2012	Navrongo 2012	39	Pf3D7_09_v3_692496	38	3	C	A	0.114
Ghana	Navrongo	2012	Navrongo 2012	39	Pf3D7_09_v3_771391	39	0	C	A	0.026
Ghana	Navrongo	2012	Navrongo 2012	39	Pf3D7_09_v3_1111201	39	6	C	T	0.424
Ghana	Navrongo	2012	Navrongo 2012	39	Pf3D7_10_v3_113265	39	10	C	T	0.345
Ghana	Navrongo	2012	Navrongo 2012	39	Pf3D7_10_v3_317581	39	10	T	A	0.414
Ghana	Navrongo	2012	Navrongo 2012	39	Pf3D7_10_v3_336274	39	4	G	A	0.086
Ghana	Navrongo	2012	Navrongo 2012	39	Pf3D7_10_v3_404542	38	0	A	G	0.026
Ghana	Navrongo	2012	Navrongo 2012	39	Pf3D7_10_v3_631276	38	5	A	T	0.152
Ghana	Navrongo	2012	Navrongo 2012	39	Pf3D7_10_v3_663199	39	2	G	T	0.108
Ghana	Navrongo	2012	Navrongo 2012	39	Pf3D7_10_v3_1300117	39	8	A	T	0.419
Ghana	Navrongo	2012	Navrongo 2012	39	Pf3D7_10_v3_1385894	39	7	C	T	0.156
Ghana	Navrongo	2012	Navrongo 2012	39	Pf3D7_11_v3_185093	39	12	G	A	0.407
Ghana	Navrongo	2012	Navrongo 2012	39	Pf3D7_11_v3_255830	39	2	G	A	0.027
Ghana	Navrongo	2012	Navrongo 2012	39	Pf3D7_11_v3_281726	39	6	C	T	0.242
Ghana	Navrongo	2012	Navrongo 2012	39	Pf3D7_11_v3_306707	39	0	T	-	0
Ghana	Navrongo	2012	Navrongo 2012	39	Pf3D7_11_v3_683965	39	7	T	C	0.062
Ghana	Navrongo	2012	Navrongo 2012	39	Pf3D7_11_v3_769994	39	8	A	C	0.29
Ghana	Navrongo	2012	Navrongo 2012	39	Pf3D7_11_v3_899285	38	0	G	-	0
Ghana	Navrongo	2012	Navrongo 2012	39	Pf3D7_11_v3_1331760	38	3	A	G	0.029
Ghana	Navrongo	2012	Navrongo 2012	39	Pf3D7_11_v3_1520978	38	2	A	-	0
Ghana	Navrongo	2012	Navrongo 2012	39	Pf3D7_11_v3_1752894	38	6	G	A	0.344
Ghana	Navrongo	2012	Navrongo 2012	39	Pf3D7_11_v3_1802201	38	3	G	A	0.2
Ghana	Navrongo	2012	Navrongo 2012	39	Pf3D7_12_v3_83177	39	13	T	C	0.385
Ghana	Navrongo	2012	Navrongo 2012	39	Pf3D7_12_v3_114173	38	9	T	C	0.448
Ghana	Navrongo	2012	Navrongo 2012	39	Pf3D7_12_v3_262202	39	4	G	A	0.086
Ghana	Navrongo	2012	Navrongo 2012	39	Pf3D7_12_v3_529418	39	8	C	T	0.484
Ghana	Navrongo	2012	Navrongo 2012	39	Pf3D7_12_v3_1116284	39	7	T	A/C	0.031/0.25
Ghana	Navrongo	2012	Navrongo 2012	39	Pf3D7_12_v3_1131606	38	7	G	A	0.484
Ghana	Navrongo	2012	Navrongo 2012	39	Pf3D7_12_v3_1156135	38	7	T	C	0.387
Ghana	Navrongo	2012	Navrongo 2012	39	Pf3D7_12_v3_1591956	39	0	T	-	0
Ghana	Navrongo	2012	Navrongo 2012	39	Pf3D7_12_v3_1761565	39	3	T	C	0.083
Ghana	Navrongo	2012	Navrongo 2012	39	Pf3D7_12_v3_2046741	39	10	G	A	0.414
Ghana	Navrongo	2012	Navrongo 2012	39	Pf3D7_13_v3_146745	39	9	A	G	0.367
Ghana	Navrongo	2012	Navrongo 2012	39	Pf3D7_13_v3_210367	39	7	T	C	0.344
Ghana	Navrongo	2012	Navrongo 2012	39	Pf3D7_13_v3_619220	39	0	A	-	0
Ghana	Navrongo	2012	Navrongo 2012	39	Pf3D7_13_v3_1233218	39	11	T	C	0.25
Ghana	Navrongo	2012	Navrongo 2012	39	Pf3D7_13_v3_1970443	38	7	G	A	0.452
Ghana	Navrongo	2012	Navrongo 2012	39	Pf3D7_13_v3_2161975	38	8	T	A	0.233
Ghana	Navrongo	2012	Navrongo 2012	39	Pf3D7_13_v3_2573828	39	6	A	C	0.182
Ghana	Navrongo	2012	Navrongo 2012	39	Pf3D7_14_v3_990734	38	0	T	-	0
Ghana	Navrongo	2012	Navrongo 2012	39	Pf3D7_14_v3_1199242	39	9	A	T	0.267
Ghana	Navrongo	2012	Navrongo 2012	39	Pf3D7_14_v3_1458378	39	8	A	G	0.484
Ghana	Navrongo	2012	Navrongo 2012	39	Pf3D7_14_v3_1757603	39	6	A	G	0.394
Ghana	Navrongo	2012	Navrongo 2012	39	Pf3D7_14_v3_1853594	38	7	A	G	0.258
Ghana	Navrongo	2012	Navrongo 2012	39	Pf3D7_14_v3_3017749	39	10	A	T	0.448
Ghana	Navrongo	2012	Navrongo 2012	39	Pf3D7_14_v3_3124991	38	9	G	C	0.172
Ghana	Navrongo	2013	Navrongo 2013	241	Pf3D7_01_v3_353274	241	54	C	T	0.144
Ghana	Navrongo	2013	Navrongo 2013	241	Pf3D7_01_v3_537427	240	73	A	G	0.497
Ghana	Navrongo	2013	Navrongo 2013	241	Pf3D7_02_v3_217337	241	59	A	T	0.203
Ghana	Navrongo	2013	Navrongo 2013	241	Pf3D7_02_v3_322398	241	50	G	A	0.162
Ghana	Navrongo	2013	Navrongo 2013	241	Pf3D7_02_v3_660994	241	46	T	C	0.185
Ghana	Navrongo	2013	Navrongo 2013	241	Pf3D7_03_v3_253011	241	7	T	C	0.021
Ghana	Navrongo	2013	Navrongo 2013	241	Pf3D7_03_v3_442947	241	58	A	G	0.153
Ghana	Navrongo	2013	Navrongo 2013	241	Pf3D7_03_v3_707749	241	0	T	-	0
Ghana	Navrongo	2013	Navrongo 2013	241	Pf3D7_03_v3_751533	241	49	G	A	0.156
Ghana	Navrongo	2013	Navrongo 2013	241	Pf3D7_03_v3_825800	241	47	A	G	0.149
Ghana	Navrongo	2013	Navrongo 2013	241	Pf3D7_04_v3_261971	241	41	C	T	0.115
Ghana	Navrongo	2013	Navrongo 2013	241	Pf3D7_04_v3_300851	240	46	G	A	0.16
Ghana	Navrongo	2013	Navrongo 2013	241	Pf3D7_04_v3_386187	241	55	C	A	0.091
Ghana	Navrongo	2013	Navrongo 2013	241	Pf3D7_04_v3_436931	241	0	A	-	0
Ghana	Navrongo	2013	Navrongo 2013	241	Pf3D7_04_v3_462711	240	66	A	G	0.345
Ghana	Navrongo	2013	Navrongo 2013	241	Pf3D7_04_v3_487211	241	63	T	A	0.197
Ghana	Navrongo	2013	Navrongo 2013	241	Pf3D7_04_v3_802705	241	67	G	A	0.322
Ghana	Navrongo	2013	Navrongo 2013	241	Pf3D7_04_v3_926848	240	12	T	G	0.018
Ghana	Navrongo	2013	Navrongo 2013	241	Pf3D7_04_v3_989912	241	79	A	T	0.401
Ghana	Navrongo	2013	Navrongo 2013	241	Pf3D7_04_v3_1032592	241	83	G	A	0.361
Ghana	Navrongo	2013	Navrongo 2013	241	Pf3D7_04_v3_1097123	240	81	A	C	0.39
Ghana	Navrongo	2013	Navrongo 2013	241	Pf3D7_04_v3_1136990	241	86	A	G	0.323
Ghana	Navrongo	2013	Navrongo 2013	241	Pf3D7_05_v3_118209	240	73	A	G	0.311
Ghana	Navrongo	2013	Navrongo 2013	241	Pf3D7_05_v3_385372	241	77	T	C	0.329
Ghana	Navrongo	2013	Navrongo 2013	241	Pf3D7_05_v3_720980	241	2	A	G	0.004
Ghana	Navrongo	2013	Navrongo 2013	241	Pf3D7_06_v3_154779	241	43	C	T	0.106
Ghana	Navrongo	2013	Navrongo 2013	241	Pf3D7_06_v3_410695	240	72	G	A	0.214
Ghana	Navrongo	2013	Navrongo 2013	241	Pf3D7_06_v3_573735	241	3	C	-	0
Ghana	Navrongo	2013	Navrongo 2013	241	Pf3D7_06_v3_593826	241	76	C	T	0.327
Ghana	Navrongo	2013	Navrongo 2013	241	Pf3D7_06_v3_937752	241	77	A	G	0.341
Ghana	Navrongo	2013	Navrongo 2013	241	Pf3D7_06_v3_1184506	240	65	A	G	0.326
Ghana	Navrongo	2013	Navrongo 2013	241	Pf3D7_06_v3_1206498	241	77	G	A	0.305
Ghana	Navrongo	2013	Navrongo 2013	241	Pf3D7_07_v3_420925	240	52	G	C	0.197
Ghana	Navrongo	2013	Navrongo 2013	241	Pf3D7_07_v3_455974	240	68	A	G	0.326
Ghana	Navrongo	2013	Navrongo 2013	241	Pf3D7_07_v3_488471	241	75	C	T	0.355
Ghana	Navrongo	2013	Navrongo 2013	241	Pf3D7_07_v3_616673	241	63	C	A	0.163
Ghana	Navrongo	2013	Navrongo 2013	241	Pf3D7_07_v3_704373	241	71	A	G	0.318
Ghana	Navrongo	2013	Navrongo 2013	241	Pf3D7_07_v3_1066647	241	48	G	A	0.078
Ghana	Navrongo	2013	Navrongo 2013	241	Pf3D7_07_v3_1233830	240	76	T	C	0.482
Ghana	Navrongo	2013	Navrongo 2013	241	Pf3D7_07_v3_1256331	238	37	T	C	0.109
Ghana	Navrongo	2013	Navrongo 2013	241	Pf3D7_07_v3_1268573	241	85	C	A	0.372
Ghana	Navrongo	2013	Navrongo 2013	241	Pf3D7_08_v3_416491	241	20	G	A	0.036
Ghana	Navrongo	2013	Navrongo 2013	241	Pf3D7_08_v3_476310	240	77	A	T	0.479
Ghana	Navrongo	2013	Navrongo 2013	241	Pf3D7_08_v3_501042	241	64	T	C	0.147
Ghana	Navrongo	2013	Navrongo 2013	241	Pf3D7_08_v3_1056829	241	16	A	C	0.031
Ghana	Navrongo	2013	Navrongo 2013	241	Pf3D7_08_v3_1100058	241	77	A	G	0.402
Ghana	Navrongo	2013	Navrongo 2013	241	Pf3D7_08_v3_1291124	241	67	G	A	0.305
Ghana	Navrongo	2013	Navrongo 2013	241	Pf3D7_08_v3_1310910	241	87	G	C	0.435
Ghana	Navrongo	2013	Navrongo 2013	241	Pf3D7_09_v3_492627	241	61	T	C	0.206
Ghana	Navrongo	2013	Navrongo 2013	241	Pf3D7_09_v3_631776	240	34	T	C	0.049
Ghana	Navrongo	2013	Navrongo 2013	241	Pf3D7_09_v3_692496	239	19	C	A	0.05
Ghana	Navrongo	2013	Navrongo 2013	241	Pf3D7_09_v3_771391	241	10	C	A	0.013
Ghana	Navrongo	2013	Navrongo 2013	241	Pf3D7_09_v3_1111201	241	63	C	T	0.298
Ghana	Navrongo	2013	Navrongo 2013	241	Pf3D7_10_v3_113265	241	65	C	T	0.273
Ghana	Navrongo	2013	Navrongo 2013	241	Pf3D7_10_v3_317581	241	79	A	T	0.426
Ghana	Navrongo	2013	Navrongo 2013	241	Pf3D7_10_v3_336274	241	48	G	A	0.155
Ghana	Navrongo	2013	Navrongo 2013	241	Pf3D7_10_v3_404542	241	9	A	G	0.009
Ghana	Navrongo	2013	Navrongo 2013	241	Pf3D7_10_v3_631276	241	70	A	T	0.257
Ghana	Navrongo	2013	Navrongo 2013	241	Pf3D7_10_v3_663199	241	44	G	T	0.102
Ghana	Navrongo	2013	Navrongo 2013	241	Pf3D7_10_v3_1300117	241	71	T	A	0.471
Ghana	Navrongo	2013	Navrongo 2013	241	Pf3D7_10_v3_1385894	241	60	C	T	0.271
Ghana	Navrongo	2013	Navrongo 2013	241	Pf3D7_11_v3_185093	241	78	G	A	0.387
Ghana	Navrongo	2013	Navrongo 2013	241	Pf3D7_11_v3_255830	241	14	G	A	0.048
Ghana	Navrongo	2013	Navrongo 2013	241	Pf3D7_11_v3_281726	241	61	C	T	0.217
Ghana	Navrongo	2013	Navrongo 2013	241	Pf3D7_11_v3_306707	241	1	T	C	0.004
Ghana	Navrongo	2013	Navrongo 2013	241	Pf3D7_11_v3_683965	240	45	T	C	0.092
Ghana	Navrongo	2013	Navrongo 2013	241	Pf3D7_11_v3_769994	240	74	A	G/C	0.006/0.223
Ghana	Navrongo	2013	Navrongo 2013	241	Pf3D7_11_v3_899285	241	2	G	-	0
Ghana	Navrongo	2013	Navrongo 2013	241	Pf3D7_11_v3_1331760	241	14	A	G	0.013
Ghana	Navrongo	2013	Navrongo 2013	241	Pf3D7_11_v3_1520978	241	6	A	T	0.013
Ghana	Navrongo	2013	Navrongo 2013	241	Pf3D7_11_v3_1752894	240	68	G	A	0.302
Ghana	Navrongo	2013	Navrongo 2013	241	Pf3D7_11_v3_1802201	241	51	G	A	0.111
Ghana	Navrongo	2013	Navrongo 2013	241	Pf3D7_12_v3_83177	241	73	T	C	0.435
Ghana	Navrongo	2013	Navrongo 2013	241	Pf3D7_12_v3_114173	238	67	C	T	0.444
Ghana	Navrongo	2013	Navrongo 2013	241	Pf3D7_12_v3_262202	238	57	G	A	0.155
Ghana	Navrongo	2013	Navrongo 2013	241	Pf3D7_12_v3_529418	240	80	C	T	0.45
Ghana	Navrongo	2013	Navrongo 2013	241	Pf3D7_12_v3_1116284	241	72	T	G/A/C	0.006/0.03/0.308
Ghana	Navrongo	2013	Navrongo 2013	241	Pf3D7_12_v3_1131606	239	79	G	A	0.406
Ghana	Navrongo	2013	Navrongo 2013	241	Pf3D7_12_v3_1156135	241	75	T	C	0.446
Ghana	Navrongo	2013	Navrongo 2013	241	Pf3D7_12_v3_1591956	241	0	T	-	0
Ghana	Navrongo	2013	Navrongo 2013	241	Pf3D7_12_v3_1761565	241	31	T	C	0.081
Ghana	Navrongo	2013	Navrongo 2013	241	Pf3D7_12_v3_2046741	241	63	G	A	0.399
Ghana	Navrongo	2013	Navrongo 2013	241	Pf3D7_13_v3_146745	240	80	A	G	0.431
Ghana	Navrongo	2013	Navrongo 2013	241	Pf3D7_13_v3_210367	239	72	T	C	0.335
Ghana	Navrongo	2013	Navrongo 2013	241	Pf3D7_13_v3_619220	241	0	A	-	0
Ghana	Navrongo	2013	Navrongo 2013	241	Pf3D7_13_v3_1233218	241	71	T	C	0.288
Ghana	Navrongo	2013	Navrongo 2013	241	Pf3D7_13_v3_1970443	240	68	G	A	0.395
Ghana	Navrongo	2013	Navrongo 2013	241	Pf3D7_13_v3_2161975	241	64	T	A	0.294
Ghana	Navrongo	2013	Navrongo 2013	241	Pf3D7_13_v3_2573828	241	46	A	C	0.123
Ghana	Navrongo	2013	Navrongo 2013	241	Pf3D7_14_v3_990734	241	2	T	C	0.008
Ghana	Navrongo	2013	Navrongo 2013	241	Pf3D7_14_v3_1199242	241	74	A	T	0.269
Ghana	Navrongo	2013	Navrongo 2013	241	Pf3D7_14_v3_1458378	241	70	A	G	0.38
Ghana	Navrongo	2013	Navrongo 2013	241	Pf3D7_14_v3_1757603	241	67	A	G	0.345
Ghana	Navrongo	2013	Navrongo 2013	241	Pf3D7_14_v3_1853594	241	65	A	G	0.256
Ghana	Navrongo	2013	Navrongo 2013	241	Pf3D7_14_v3_3017749	241	81	T	A	0.475
Ghana	Navrongo	2013	Navrongo 2013	241	Pf3D7_14_v3_3124991	221	39	G	C	0.192
Ghana	Navrongo	2015	Navrongo 2015	57	Pf3D7_01_v3_353274	57	21	C	T	0.25
Ghana	Navrongo	2015	Navrongo 2015	57	Pf3D7_01_v3_537427	57	15	G	A	0.476
Ghana	Navrongo	2015	Navrongo 2015	57	Pf3D7_02_v3_217337	57	12	A	T	0.244
Ghana	Navrongo	2015	Navrongo 2015	57	Pf3D7_02_v3_322398	57	11	G	A	0.239
Ghana	Navrongo	2015	Navrongo 2015	57	Pf3D7_02_v3_660994	57	13	T	C	0.045
Ghana	Navrongo	2015	Navrongo 2015	57	Pf3D7_03_v3_253011	57	1	T	-	0
Ghana	Navrongo	2015	Navrongo 2015	57	Pf3D7_03_v3_442947	57	13	A	G	0.114
Ghana	Navrongo	2015	Navrongo 2015	57	Pf3D7_03_v3_707749	57	0	T	-	0
Ghana	Navrongo	2015	Navrongo 2015	57	Pf3D7_03_v3_751533	57	10	G	A	0.128
Ghana	Navrongo	2015	Navrongo 2015	57	Pf3D7_03_v3_825800	57	12	A	G	0.178
Ghana	Navrongo	2015	Navrongo 2015	57	Pf3D7_04_v3_261971	57	12	C	T	0.156
Ghana	Navrongo	2015	Navrongo 2015	57	Pf3D7_04_v3_300851	57	14	G	A	0.116
Ghana	Navrongo	2015	Navrongo 2015	57	Pf3D7_04_v3_386187	57	10	C	A	0.17
Ghana	Navrongo	2015	Navrongo 2015	57	Pf3D7_04_v3_436931	57	0	A	-	0
Ghana	Navrongo	2015	Navrongo 2015	57	Pf3D7_04_v3_462711	57	17	A	G	0.275
Ghana	Navrongo	2015	Navrongo 2015	57	Pf3D7_04_v3_487211	57	15	T	A	0.238
Ghana	Navrongo	2015	Navrongo 2015	57	Pf3D7_04_v3_802705	57	18	G	A	0.282
Ghana	Navrongo	2015	Navrongo 2015	57	Pf3D7_04_v3_926848	57	1	T	G	0.018
Ghana	Navrongo	2015	Navrongo 2015	57	Pf3D7_04_v3_989912	57	18	A	T	0.385
Ghana	Navrongo	2015	Navrongo 2015	57	Pf3D7_04_v3_1032592	57	15	G	A	0.19
Ghana	Navrongo	2015	Navrongo 2015	57	Pf3D7_04_v3_1097123	57	14	A	C	0.395
Ghana	Navrongo	2015	Navrongo 2015	57	Pf3D7_04_v3_1136990	57	17	A	G	0.375
Ghana	Navrongo	2015	Navrongo 2015	57	Pf3D7_05_v3_118209	57	19	A	G	0.316
Ghana	Navrongo	2015	Navrongo 2015	57	Pf3D7_05_v3_385372	57	20	T	C	0.324
Ghana	Navrongo	2015	Navrongo 2015	57	Pf3D7_05_v3_720980	57	0	A	-	0
Ghana	Navrongo	2015	Navrongo 2015	57	Pf3D7_06_v3_154779	57	13	C	T	0.023
Ghana	Navrongo	2015	Navrongo 2015	57	Pf3D7_06_v3_410695	57	18	G	A	0.179
Ghana	Navrongo	2015	Navrongo 2015	57	Pf3D7_06_v3_573735	57	0	C	-	0
Ghana	Navrongo	2015	Navrongo 2015	57	Pf3D7_06_v3_593826	57	15	C	T	0.238
Ghana	Navrongo	2015	Navrongo 2015	57	Pf3D7_06_v3_937752	57	17	A	G	0.4
Ghana	Navrongo	2015	Navrongo 2015	57	Pf3D7_06_v3_1184506	57	13	A	G	0.364
Ghana	Navrongo	2015	Navrongo 2015	57	Pf3D7_06_v3_1206498	57	16	G	A	0.22
Ghana	Navrongo	2015	Navrongo 2015	57	Pf3D7_07_v3_420925	57	11	G	C	0.109
Ghana	Navrongo	2015	Navrongo 2015	57	Pf3D7_07_v3_455974	57	19	A	G	0.316
Ghana	Navrongo	2015	Navrongo 2015	57	Pf3D7_07_v3_488471	57	23	C	T	0.353
Ghana	Navrongo	2015	Navrongo 2015	57	Pf3D7_07_v3_616673	57	21	C	A	0.222
Ghana	Navrongo	2015	Navrongo 2015	57	Pf3D7_07_v3_704373	57	18	A	G	0.41
Ghana	Navrongo	2015	Navrongo 2015	57	Pf3D7_07_v3_1066647	57	9	G	A	0.125
Ghana	Navrongo	2015	Navrongo 2015	57	Pf3D7_07_v3_1233830	57	17	C	T	0.35
Ghana	Navrongo	2015	Navrongo 2015	57	Pf3D7_07_v3_1256331	57	10	T	C	0.128
Ghana	Navrongo	2015	Navrongo 2015	57	Pf3D7_07_v3_1268573	57	18	C	A	0.333
Ghana	Navrongo	2015	Navrongo 2015	57	Pf3D7_08_v3_416491	57	5	G	A	0.019
Ghana	Navrongo	2015	Navrongo 2015	57	Pf3D7_08_v3_476310	57	18	A	T	0.462
Ghana	Navrongo	2015	Navrongo 2015	57	Pf3D7_08_v3_501042	57	17	T	C	0.1
Ghana	Navrongo	2015	Navrongo 2015	57	Pf3D7_08_v3_1056829	57	3	A	C	0.037
Ghana	Navrongo	2015	Navrongo 2015	57	Pf3D7_08_v3_1100058	57	24	A	G	0.242
Ghana	Navrongo	2015	Navrongo 2015	57	Pf3D7_08_v3_1291124	57	18	G	A	0.231
Ghana	Navrongo	2015	Navrongo 2015	57	Pf3D7_08_v3_1310910	57	16	G	C	0.39
Ghana	Navrongo	2015	Navrongo 2015	57	Pf3D7_09_v3_492627	57	19	T	C	0.263
Ghana	Navrongo	2015	Navrongo 2015	57	Pf3D7_09_v3_631776	57	8	T	C	0.082
Ghana	Navrongo	2015	Navrongo 2015	57	Pf3D7_09_v3_692496	57	6	C	A	0.059
Ghana	Navrongo	2015	Navrongo 2015	57	Pf3D7_09_v3_771391	57	0	C	A	0.018
Ghana	Navrongo	2015	Navrongo 2015	57	Pf3D7_09_v3_1111201	57	15	C	T	0.333
Ghana	Navrongo	2015	Navrongo 2015	57	Pf3D7_10_v3_113265	57	17	C	T	0.275
Ghana	Navrongo	2015	Navrongo 2015	57	Pf3D7_10_v3_317581	57	20	T	A	0.486
Ghana	Navrongo	2015	Navrongo 2015	57	Pf3D7_10_v3_336274	57	12	G	A	0.222
Ghana	Navrongo	2015	Navrongo 2015	57	Pf3D7_10_v3_404542	57	2	A	G	0.036
Ghana	Navrongo	2015	Navrongo 2015	57	Pf3D7_10_v3_631276	57	15	A	T	0.238
Ghana	Navrongo	2015	Navrongo 2015	57	Pf3D7_10_v3_663199	57	11	G	T	0.087
Ghana	Navrongo	2015	Navrongo 2015	57	Pf3D7_10_v3_1300117	57	16	A	T	0.488
Ghana	Navrongo	2015	Navrongo 2015	57	Pf3D7_10_v3_1385894	57	21	C	T	0.278
Ghana	Navrongo	2015	Navrongo 2015	57	Pf3D7_11_v3_185093	57	19	G	A	0.421
Ghana	Navrongo	2015	Navrongo 2015	57	Pf3D7_11_v3_255830	57	3	G	A	0.056
Ghana	Navrongo	2015	Navrongo 2015	57	Pf3D7_11_v3_281726	57	12	C	T	0.2
Ghana	Navrongo	2015	Navrongo 2015	57	Pf3D7_11_v3_306707	57	0	T	-	0
Ghana	Navrongo	2015	Navrongo 2015	57	Pf3D7_11_v3_683965	57	9	T	C	0.104
Ghana	Navrongo	2015	Navrongo 2015	57	Pf3D7_11_v3_769994	57	23	A	C	0.294
Ghana	Navrongo	2015	Navrongo 2015	57	Pf3D7_11_v3_899285	57	1	G	A	0.018
Ghana	Navrongo	2015	Navrongo 2015	57	Pf3D7_11_v3_1331760	57	5	A	G	0.019
Ghana	Navrongo	2015	Navrongo 2015	57	Pf3D7_11_v3_1520978	57	2	A	T	0.018
Ghana	Navrongo	2015	Navrongo 2015	57	Pf3D7_11_v3_1752894	57	16	G	A	0.341
Ghana	Navrongo	2015	Navrongo 2015	57	Pf3D7_11_v3_1802201	57	13	G	A	0.136
Ghana	Navrongo	2015	Navrongo 2015	57	Pf3D7_12_v3_83177	57	23	C	T	0.471
Ghana	Navrongo	2015	Navrongo 2015	57	Pf3D7_12_v3_114173	57	19	T	C	0.447
Ghana	Navrongo	2015	Navrongo 2015	57	Pf3D7_12_v3_262202	57	12	G	A	0.2
Ghana	Navrongo	2015	Navrongo 2015	57	Pf3D7_12_v3_529418	57	16	C	T	0.341
Ghana	Navrongo	2015	Navrongo 2015	57	Pf3D7_12_v3_1116284	57	25	T	C	0.156
Ghana	Navrongo	2015	Navrongo 2015	57	Pf3D7_12_v3_1131606	57	20	G	A	0.459
Ghana	Navrongo	2015	Navrongo 2015	57	Pf3D7_12_v3_1156135	57	20	C	T	0.486
Ghana	Navrongo	2015	Navrongo 2015	57	Pf3D7_12_v3_1591956	57	0	T	-	0
Ghana	Navrongo	2015	Navrongo 2015	57	Pf3D7_12_v3_1761565	57	12	T	-	0
Ghana	Navrongo	2015	Navrongo 2015	57	Pf3D7_12_v3_2046741	57	21	A	G	0.472
Ghana	Navrongo	2015	Navrongo 2015	57	Pf3D7_13_v3_146745	57	19	A	G	0.342
Ghana	Navrongo	2015	Navrongo 2015	57	Pf3D7_13_v3_210367	57	19	T	C	0.368
Ghana	Navrongo	2015	Navrongo 2015	57	Pf3D7_13_v3_619220	57	0	A	-	0
Ghana	Navrongo	2015	Navrongo 2015	57	Pf3D7_13_v3_1233218	57	19	T	C	0.263
Ghana	Navrongo	2015	Navrongo 2015	57	Pf3D7_13_v3_1970443	57	20	A	G	0.459
Ghana	Navrongo	2015	Navrongo 2015	57	Pf3D7_13_v3_2161975	57	13	T	A	0.273
Ghana	Navrongo	2015	Navrongo 2015	57	Pf3D7_13_v3_2573828	57	14	A	C	0.163
Ghana	Navrongo	2015	Navrongo 2015	57	Pf3D7_14_v3_990734	57	0	T	-	0
Ghana	Navrongo	2015	Navrongo 2015	57	Pf3D7_14_v3_1199242	57	22	A	T	0.457
Ghana	Navrongo	2015	Navrongo 2015	57	Pf3D7_14_v3_1458378	57	18	A	G	0.359
Ghana	Navrongo	2015	Navrongo 2015	57	Pf3D7_14_v3_1757603	57	18	A	G	0.231
Ghana	Navrongo	2015	Navrongo 2015	57	Pf3D7_14_v3_1853594	57	14	A	G	0.07
Ghana	Navrongo	2015	Navrongo 2015	57	Pf3D7_14_v3_3017749	57	17	T	A	0.375
Ghana	Navrongo	2015	Navrongo 2015	57	Pf3D7_14_v3_3124991	57	9	G	C	0.229
Guinea	Faranah	2011	Faranah 2011	37	Pf3D7_01_v3_353274	37	7	C	-	0
Guinea	Faranah	2011	Faranah 2011	37	Pf3D7_01_v3_537427	36	7	A	G	0.448
Guinea	Faranah	2011	Faranah 2011	37	Pf3D7_02_v3_217337	36	3	A	T	0.242
Guinea	Faranah	2011	Faranah 2011	37	Pf3D7_02_v3_322398	37	5	G	A	0.156
Guinea	Faranah	2011	Faranah 2011	37	Pf3D7_02_v3_660994	37	7	T	C	0.167
Guinea	Faranah	2011	Faranah 2011	37	Pf3D7_03_v3_253011	37	0	T	C	0.027
Guinea	Faranah	2011	Faranah 2011	37	Pf3D7_03_v3_442947	37	4	A	G	0.182
Guinea	Faranah	2011	Faranah 2011	37	Pf3D7_03_v3_707749	37	0	T	-	0
Guinea	Faranah	2011	Faranah 2011	37	Pf3D7_03_v3_751533	37	9	G	A	0.143
Guinea	Faranah	2011	Faranah 2011	37	Pf3D7_03_v3_825800	37	7	A	G	0.1
Guinea	Faranah	2011	Faranah 2011	37	Pf3D7_04_v3_261971	37	4	C	T	0.152
Guinea	Faranah	2011	Faranah 2011	37	Pf3D7_04_v3_300851	37	6	G	A	0.065
Guinea	Faranah	2011	Faranah 2011	37	Pf3D7_04_v3_386187	37	6	C	A	0.032
Guinea	Faranah	2011	Faranah 2011	37	Pf3D7_04_v3_436931	37	0	A	-	0
Guinea	Faranah	2011	Faranah 2011	37	Pf3D7_04_v3_462711	37	10	A	G	0.407
Guinea	Faranah	2011	Faranah 2011	37	Pf3D7_04_v3_487211	37	8	T	A	0.276
Guinea	Faranah	2011	Faranah 2011	37	Pf3D7_04_v3_802705	37	13	G	A	0.375
Guinea	Faranah	2011	Faranah 2011	37	Pf3D7_04_v3_926848	37	3	T	-	0
Guinea	Faranah	2011	Faranah 2011	37	Pf3D7_04_v3_989912	36	10	A	T	0.346
Guinea	Faranah	2011	Faranah 2011	37	Pf3D7_04_v3_1032592	37	8	G	A	0.414
Guinea	Faranah	2011	Faranah 2011	37	Pf3D7_04_v3_1097123	36	11	A	C	0.44
Guinea	Faranah	2011	Faranah 2011	37	Pf3D7_04_v3_1136990	33	12	A	G	0.238
Guinea	Faranah	2011	Faranah 2011	37	Pf3D7_05_v3_118209	37	12	A	G	0.28
Guinea	Faranah	2011	Faranah 2011	37	Pf3D7_05_v3_385372	37	8	C	T	0.448
Guinea	Faranah	2011	Faranah 2011	37	Pf3D7_05_v3_720980	37	0	A	-	0
Guinea	Faranah	2011	Faranah 2011	37	Pf3D7_06_v3_154779	37	8	C	T	0.31
Guinea	Faranah	2011	Faranah 2011	37	Pf3D7_06_v3_410695	37	5	G	A	0.25
Guinea	Faranah	2011	Faranah 2011	37	Pf3D7_06_v3_573735	37	1	C	-	0
Guinea	Faranah	2011	Faranah 2011	37	Pf3D7_06_v3_593826	37	9	C	T	0.357
Guinea	Faranah	2011	Faranah 2011	37	Pf3D7_06_v3_937752	37	7	G	A	0.467
Guinea	Faranah	2011	Faranah 2011	37	Pf3D7_06_v3_1184506	37	5	G	A	0.344
Guinea	Faranah	2011	Faranah 2011	37	Pf3D7_06_v3_1206498	37	8	A	G	0.414
Guinea	Faranah	2011	Faranah 2011	37	Pf3D7_07_v3_420925	37	6	G	C	0.419
Guinea	Faranah	2011	Faranah 2011	37	Pf3D7_07_v3_455974	22	5	G	A	0.471
Guinea	Faranah	2011	Faranah 2011	37	Pf3D7_07_v3_488471	36	3	C	T	0.303
Guinea	Faranah	2011	Faranah 2011	37	Pf3D7_07_v3_616673	37	9	C	A	0.321
Guinea	Faranah	2011	Faranah 2011	37	Pf3D7_07_v3_704373	37	12	A	G	0.24
Guinea	Faranah	2011	Faranah 2011	37	Pf3D7_07_v3_1066647	37	5	G	A	0.062
Guinea	Faranah	2011	Faranah 2011	37	Pf3D7_07_v3_1233830	37	10	T	C	0.37
Guinea	Faranah	2011	Faranah 2011	37	Pf3D7_07_v3_1256331	37	3	T	C	0.147
Guinea	Faranah	2011	Faranah 2011	37	Pf3D7_07_v3_1268573	37	8	C	A	0.379
Guinea	Faranah	2011	Faranah 2011	37	Pf3D7_08_v3_416491	36	3	G	-	0
Guinea	Faranah	2011	Faranah 2011	37	Pf3D7_08_v3_476310	37	12	A	T	0.36
Guinea	Faranah	2011	Faranah 2011	37	Pf3D7_08_v3_501042	36	7	T	C	0.345
Guinea	Faranah	2011	Faranah 2011	37	Pf3D7_08_v3_1056829	37	2	A	C	0.057
Guinea	Faranah	2011	Faranah 2011	37	Pf3D7_08_v3_1100058	37	12	A	G	0.32
Guinea	Faranah	2011	Faranah 2011	37	Pf3D7_08_v3_1291124	37	8	G	A	0.276
Guinea	Faranah	2011	Faranah 2011	37	Pf3D7_08_v3_1310910	31	5	C/G	-	0
Guinea	Faranah	2011	Faranah 2011	37	Pf3D7_09_v3_492627	37	5	T	C	0.312
Guinea	Faranah	2011	Faranah 2011	37	Pf3D7_09_v3_631776	37	6	T	C	0.065
Guinea	Faranah	2011	Faranah 2011	37	Pf3D7_09_v3_692496	34	2	C	A	0.031
Guinea	Faranah	2011	Faranah 2011	37	Pf3D7_09_v3_771391	37	0	C	-	0
Guinea	Faranah	2011	Faranah 2011	37	Pf3D7_09_v3_1111201	37	9	C	T	0.25
Guinea	Faranah	2011	Faranah 2011	37	Pf3D7_10_v3_113265	34	6	C	T	0.393
Guinea	Faranah	2011	Faranah 2011	37	Pf3D7_10_v3_317581	35	9	A	T	0.462
Guinea	Faranah	2011	Faranah 2011	37	Pf3D7_10_v3_336274	37	5	G	A	0.094
Guinea	Faranah	2011	Faranah 2011	37	Pf3D7_10_v3_404542	37	0	A	G	0.027
Guinea	Faranah	2011	Faranah 2011	37	Pf3D7_10_v3_631276	37	9	A	T	0.393
Guinea	Faranah	2011	Faranah 2011	37	Pf3D7_10_v3_663199	37	7	G	T	0.167
Guinea	Faranah	2011	Faranah 2011	37	Pf3D7_10_v3_1300117	37	9	T	A	0.429
Guinea	Faranah	2011	Faranah 2011	37	Pf3D7_10_v3_1385894	37	10	C	T	0.259
Guinea	Faranah	2011	Faranah 2011	37	Pf3D7_11_v3_185093	37	8	A	G	0.448
Guinea	Faranah	2011	Faranah 2011	37	Pf3D7_11_v3_255830	37	4	G	A	0.03
Guinea	Faranah	2011	Faranah 2011	37	Pf3D7_11_v3_281726	37	8	C	T	0.241
Guinea	Faranah	2011	Faranah 2011	37	Pf3D7_11_v3_306707	37	0	T	-	0
Guinea	Faranah	2011	Faranah 2011	37	Pf3D7_11_v3_683965	37	5	T	C	0.188
Guinea	Faranah	2011	Faranah 2011	37	Pf3D7_11_v3_769994	37	7	A	C	0.3
Guinea	Faranah	2011	Faranah 2011	37	Pf3D7_11_v3_899285	37	0	G	-	0
Guinea	Faranah	2011	Faranah 2011	37	Pf3D7_11_v3_1331760	37	4	A	G	0.091
Guinea	Faranah	2011	Faranah 2011	37	Pf3D7_11_v3_1520978	37	2	A	T	0.086
Guinea	Faranah	2011	Faranah 2011	37	Pf3D7_11_v3_1752894	37	9	G	A	0.321
Guinea	Faranah	2011	Faranah 2011	37	Pf3D7_11_v3_1802201	37	9	G	A	0.214
Guinea	Faranah	2011	Faranah 2011	37	Pf3D7_12_v3_83177	31	12	T	C	0.368
Guinea	Faranah	2011	Faranah 2011	37	Pf3D7_12_v3_114173	36	8	T	C	0.429
Guinea	Faranah	2011	Faranah 2011	37	Pf3D7_12_v3_262202	37	6	G	A	0.194
Guinea	Faranah	2011	Faranah 2011	37	Pf3D7_12_v3_529418	37	10	T	C	0.481
Guinea	Faranah	2011	Faranah 2011	37	Pf3D7_12_v3_1116284	37	14	T	A/C	0.043/0.261
Guinea	Faranah	2011	Faranah 2011	37	Pf3D7_12_v3_1131606	37	13	G	A	0.375
Guinea	Faranah	2011	Faranah 2011	37	Pf3D7_12_v3_1156135	37	12	C	T	0.28
Guinea	Faranah	2011	Faranah 2011	37	Pf3D7_12_v3_1591956	37	0	T	-	0
Guinea	Faranah	2011	Faranah 2011	37	Pf3D7_12_v3_1761565	36	5	T	C	0.065
Guinea	Faranah	2011	Faranah 2011	37	Pf3D7_12_v3_2046741	37	7	G	A	0.467
Guinea	Faranah	2011	Faranah 2011	37	Pf3D7_13_v3_146745	37	9	A	G	0.464
Guinea	Faranah	2011	Faranah 2011	37	Pf3D7_13_v3_210367	37	11	T	C	0.192
Guinea	Faranah	2011	Faranah 2011	37	Pf3D7_13_v3_619220	37	0	A	-	0
Guinea	Faranah	2011	Faranah 2011	37	Pf3D7_13_v3_1233218	36	10	T	C	0.231
Guinea	Faranah	2011	Faranah 2011	37	Pf3D7_13_v3_1970443	37	10	G	A	0.407
Guinea	Faranah	2011	Faranah 2011	37	Pf3D7_13_v3_2161975	37	9	A/T	-	0
Guinea	Faranah	2011	Faranah 2011	37	Pf3D7_13_v3_2573828	37	3	A	C	0.265
Guinea	Faranah	2011	Faranah 2011	37	Pf3D7_14_v3_990734	37	0	T	-	0
Guinea	Faranah	2011	Faranah 2011	37	Pf3D7_14_v3_1199242	37	10	T	A	0.407
Guinea	Faranah	2011	Faranah 2011	37	Pf3D7_14_v3_1458378	37	9	A	G	0.393
Guinea	Faranah	2011	Faranah 2011	37	Pf3D7_14_v3_1757603	37	11	A	G	0.269
Guinea	Faranah	2011	Faranah 2011	37	Pf3D7_14_v3_1853594	33	5	A	G	0.25
Guinea	Faranah	2011	Faranah 2011	37	Pf3D7_14_v3_3017749	37	8	T	A	0.448
Guinea	Faranah	2011	Faranah 2011	37	Pf3D7_14_v3_3124991	35	4	G	C	0.258
Guinea	Nzerekore	2011	Nzerekore 2011	112	Pf3D7_01_v3_353274	111	24	C	T	0.207
Guinea	Nzerekore	2011	Nzerekore 2011	112	Pf3D7_01_v3_537427	111	29	A	G	0.488
Guinea	Nzerekore	2011	Nzerekore 2011	112	Pf3D7_02_v3_217337	109	23	A	T	0.221
Guinea	Nzerekore	2011	Nzerekore 2011	112	Pf3D7_02_v3_322398	112	23	G	A	0.191
Guinea	Nzerekore	2011	Nzerekore 2011	112	Pf3D7_02_v3_660994	111	19	T	C	0.152
Guinea	Nzerekore	2011	Nzerekore 2011	112	Pf3D7_03_v3_253011	112	5	T	C	0.019
Guinea	Nzerekore	2011	Nzerekore 2011	112	Pf3D7_03_v3_442947	112	16	A	T/G	0.031/0.219
Guinea	Nzerekore	2011	Nzerekore 2011	112	Pf3D7_03_v3_707749	112	0	T	-	0
Guinea	Nzerekore	2011	Nzerekore 2011	112	Pf3D7_03_v3_751533	112	22	G	A	0.211
Guinea	Nzerekore	2011	Nzerekore 2011	112	Pf3D7_03_v3_825800	112	15	A	G	0.196
Guinea	Nzerekore	2011	Nzerekore 2011	112	Pf3D7_04_v3_261971	112	14	C	T	0.163
Guinea	Nzerekore	2011	Nzerekore 2011	112	Pf3D7_04_v3_300851	110	24	G	A	0.14
Guinea	Nzerekore	2011	Nzerekore 2011	112	Pf3D7_04_v3_386187	112	15	C	A	0.186
Guinea	Nzerekore	2011	Nzerekore 2011	112	Pf3D7_04_v3_436931	110	0	A	-	0
Guinea	Nzerekore	2011	Nzerekore 2011	112	Pf3D7_04_v3_462711	111	23	A/G	-	0
Guinea	Nzerekore	2011	Nzerekore 2011	112	Pf3D7_04_v3_487211	112	26	T	A	0.36
Guinea	Nzerekore	2011	Nzerekore 2011	112	Pf3D7_04_v3_802705	111	29	G	A	0.39
Guinea	Nzerekore	2011	Nzerekore 2011	112	Pf3D7_04_v3_926848	110	5	T	G	0.057
Guinea	Nzerekore	2011	Nzerekore 2011	112	Pf3D7_04_v3_989912	112	25	A	T	0.345
Guinea	Nzerekore	2011	Nzerekore 2011	112	Pf3D7_04_v3_1032592	112	26	G	A	0.395
Guinea	Nzerekore	2011	Nzerekore 2011	112	Pf3D7_04_v3_1097123	111	20	A	C	0.451
Guinea	Nzerekore	2011	Nzerekore 2011	112	Pf3D7_04_v3_1136990	112	26	A	G	0.453
Guinea	Nzerekore	2011	Nzerekore 2011	112	Pf3D7_05_v3_118209	112	28	A	G	0.44
Guinea	Nzerekore	2011	Nzerekore 2011	112	Pf3D7_05_v3_385372	112	28	T	C	0.417
Guinea	Nzerekore	2011	Nzerekore 2011	112	Pf3D7_05_v3_720980	112	2	A	-	0
Guinea	Nzerekore	2011	Nzerekore 2011	112	Pf3D7_06_v3_154779	112	14	C	T	0.143
Guinea	Nzerekore	2011	Nzerekore 2011	112	Pf3D7_06_v3_410695	112	27	G	A	0.188
Guinea	Nzerekore	2011	Nzerekore 2011	112	Pf3D7_06_v3_573735	112	0	C	-	0
Guinea	Nzerekore	2011	Nzerekore 2011	112	Pf3D7_06_v3_593826	112	26	C	T	0.349
Guinea	Nzerekore	2011	Nzerekore 2011	112	Pf3D7_06_v3_937752	112	31	A	T/G	0.012/0.346
Guinea	Nzerekore	2011	Nzerekore 2011	112	Pf3D7_06_v3_1184506	111	26	G	A	0.4
Guinea	Nzerekore	2011	Nzerekore 2011	112	Pf3D7_06_v3_1206498	112	25	A	G	0.402
Guinea	Nzerekore	2011	Nzerekore 2011	112	Pf3D7_07_v3_420925	112	27	G	C	0.388
Guinea	Nzerekore	2011	Nzerekore 2011	112	Pf3D7_07_v3_455974	111	25	A	G	0.465
Guinea	Nzerekore	2011	Nzerekore 2011	112	Pf3D7_07_v3_488471	111	28	C	T	0.422
Guinea	Nzerekore	2011	Nzerekore 2011	112	Pf3D7_07_v3_616673	112	21	C	A	0.22
Guinea	Nzerekore	2011	Nzerekore 2011	112	Pf3D7_07_v3_704373	112	29	A	G	0.41
Guinea	Nzerekore	2011	Nzerekore 2011	112	Pf3D7_07_v3_1066647	112	11	G	A	0.089
Guinea	Nzerekore	2011	Nzerekore 2011	112	Pf3D7_07_v3_1233830	112	26	C	T	0.407
Guinea	Nzerekore	2011	Nzerekore 2011	112	Pf3D7_07_v3_1256331	112	11	T	C	0.149
Guinea	Nzerekore	2011	Nzerekore 2011	112	Pf3D7_07_v3_1268573	112	26	C	A	0.291
Guinea	Nzerekore	2011	Nzerekore 2011	112	Pf3D7_08_v3_416491	112	7	G	A	0.057
Guinea	Nzerekore	2011	Nzerekore 2011	112	Pf3D7_08_v3_476310	112	24	A	T	0.466
Guinea	Nzerekore	2011	Nzerekore 2011	112	Pf3D7_08_v3_501042	112	24	T	C	0.341
Guinea	Nzerekore	2011	Nzerekore 2011	112	Pf3D7_08_v3_1056829	112	9	A	C	0.117
Guinea	Nzerekore	2011	Nzerekore 2011	112	Pf3D7_08_v3_1100058	112	26	A	G	0.395
Guinea	Nzerekore	2011	Nzerekore 2011	112	Pf3D7_08_v3_1291124	112	23	G	A	0.315
Guinea	Nzerekore	2011	Nzerekore 2011	112	Pf3D7_08_v3_1310910	112	24	G	C	0.477
Guinea	Nzerekore	2011	Nzerekore 2011	112	Pf3D7_09_v3_492627	112	22	T	C	0.211
Guinea	Nzerekore	2011	Nzerekore 2011	112	Pf3D7_09_v3_631776	111	8	T	C	0.087
Guinea	Nzerekore	2011	Nzerekore 2011	112	Pf3D7_09_v3_692496	110	12	C	A	0.041
Guinea	Nzerekore	2011	Nzerekore 2011	112	Pf3D7_09_v3_771391	111	2	C	-	0
Guinea	Nzerekore	2011	Nzerekore 2011	112	Pf3D7_09_v3_1111201	112	25	C	T	0.253
Guinea	Nzerekore	2011	Nzerekore 2011	112	Pf3D7_10_v3_113265	112	26	C	T	0.384
Guinea	Nzerekore	2011	Nzerekore 2011	112	Pf3D7_10_v3_317581	112	24	A	T	0.443
Guinea	Nzerekore	2011	Nzerekore 2011	112	Pf3D7_10_v3_336274	112	7	G	A	0.095
Guinea	Nzerekore	2011	Nzerekore 2011	112	Pf3D7_10_v3_404542	112	3	A	G	0.009
Guinea	Nzerekore	2011	Nzerekore 2011	112	Pf3D7_10_v3_631276	112	24	A	T	0.307
Guinea	Nzerekore	2011	Nzerekore 2011	112	Pf3D7_10_v3_663199	112	14	G	T	0.122
Guinea	Nzerekore	2011	Nzerekore 2011	112	Pf3D7_10_v3_1300117	112	26	A	T	0.488
Guinea	Nzerekore	2011	Nzerekore 2011	112	Pf3D7_10_v3_1385894	112	24	C	T	0.261
Guinea	Nzerekore	2011	Nzerekore 2011	112	Pf3D7_11_v3_185093	112	30	G	A	0.488
Guinea	Nzerekore	2011	Nzerekore 2011	112	Pf3D7_11_v3_255830	112	8	G	A	0.048
Guinea	Nzerekore	2011	Nzerekore 2011	112	Pf3D7_11_v3_281726	112	18	C	T	0.181
Guinea	Nzerekore	2011	Nzerekore 2011	112	Pf3D7_11_v3_306707	112	0	T	-	0
Guinea	Nzerekore	2011	Nzerekore 2011	112	Pf3D7_11_v3_683965	109	11	T	C	0.122
Guinea	Nzerekore	2011	Nzerekore 2011	112	Pf3D7_11_v3_769994	112	17	A	C	0.263
Guinea	Nzerekore	2011	Nzerekore 2011	112	Pf3D7_11_v3_899285	112	0	G	-	0
Guinea	Nzerekore	2011	Nzerekore 2011	112	Pf3D7_11_v3_1331760	111	6	A	G	0.038
Guinea	Nzerekore	2011	Nzerekore 2011	112	Pf3D7_11_v3_1520978	112	7	A	T	0.057
Guinea	Nzerekore	2011	Nzerekore 2011	112	Pf3D7_11_v3_1752894	111	28	G	A	0.373
Guinea	Nzerekore	2011	Nzerekore 2011	112	Pf3D7_11_v3_1802201	112	17	G	A	0.074
Guinea	Nzerekore	2011	Nzerekore 2011	112	Pf3D7_12_v3_83177	112	26	C	T	0.419
Guinea	Nzerekore	2011	Nzerekore 2011	112	Pf3D7_12_v3_114173	109	24	T	C	0.459
Guinea	Nzerekore	2011	Nzerekore 2011	112	Pf3D7_12_v3_262202	110	18	G	A	0.207
Guinea	Nzerekore	2011	Nzerekore 2011	112	Pf3D7_12_v3_529418	111	29	C	T	0.463
Guinea	Nzerekore	2011	Nzerekore 2011	112	Pf3D7_12_v3_1116284	112	28	T	G/A/C	0.012/0.024/0.357
Guinea	Nzerekore	2011	Nzerekore 2011	112	Pf3D7_12_v3_1131606	112	27	A	G	0.471
Guinea	Nzerekore	2011	Nzerekore 2011	112	Pf3D7_12_v3_1156135	112	26	T	C	0.465
Guinea	Nzerekore	2011	Nzerekore 2011	112	Pf3D7_12_v3_1591956	111	0	T	-	0
Guinea	Nzerekore	2011	Nzerekore 2011	112	Pf3D7_12_v3_1761565	110	14	T	C	0.094
Guinea	Nzerekore	2011	Nzerekore 2011	112	Pf3D7_12_v3_2046741	112	25	G	A	0.333
Guinea	Nzerekore	2011	Nzerekore 2011	112	Pf3D7_13_v3_146745	111	27	A	G	0.452
Guinea	Nzerekore	2011	Nzerekore 2011	112	Pf3D7_13_v3_210367	112	22	T	C	0.367
Guinea	Nzerekore	2011	Nzerekore 2011	112	Pf3D7_13_v3_619220	111	0	A	-	0
Guinea	Nzerekore	2011	Nzerekore 2011	112	Pf3D7_13_v3_1233218	112	23	T	C	0.202
Guinea	Nzerekore	2011	Nzerekore 2011	112	Pf3D7_13_v3_1970443	112	29	G	A	0.47
Guinea	Nzerekore	2011	Nzerekore 2011	112	Pf3D7_13_v3_2161975	111	25	T	A	0.349
Guinea	Nzerekore	2011	Nzerekore 2011	112	Pf3D7_13_v3_2573828	112	18	A	C	0.106
Guinea	Nzerekore	2011	Nzerekore 2011	112	Pf3D7_14_v3_990734	112	0	T	-	0
Guinea	Nzerekore	2011	Nzerekore 2011	112	Pf3D7_14_v3_1199242	112	25	A	T	0.437
Guinea	Nzerekore	2011	Nzerekore 2011	112	Pf3D7_14_v3_1458378	112	26	A	G	0.465
Guinea	Nzerekore	2011	Nzerekore 2011	112	Pf3D7_14_v3_1757603	112	22	A	G	0.311
Guinea	Nzerekore	2011	Nzerekore 2011	112	Pf3D7_14_v3_1853594	112	25	A	G	0.218
Guinea	Nzerekore	2011	Nzerekore 2011	112	Pf3D7_14_v3_3017749	112	30	A	T	0.415
Guinea	Nzerekore	2011	Nzerekore 2011	112	Pf3D7_14_v3_3124991	105	14	G	C	0.264
Kenya	Kisumu	2014	Kisumu 2014	34	Pf3D7_01_v3_353274	34	10	C	T	0.125
Kenya	Kisumu	2014	Kisumu 2014	34	Pf3D7_01_v3_537427	34	14	G	A	0.3
Kenya	Kisumu	2014	Kisumu 2014	34	Pf3D7_02_v3_217337	34	6	A	T	0.107
Kenya	Kisumu	2014	Kisumu 2014	34	Pf3D7_02_v3_322398	34	14	G	A	0.25
Kenya	Kisumu	2014	Kisumu 2014	34	Pf3D7_02_v3_660994	34	8	T	C	0.154
Kenya	Kisumu	2014	Kisumu 2014	34	Pf3D7_03_v3_253011	34	1	T	-	0
Kenya	Kisumu	2014	Kisumu 2014	34	Pf3D7_03_v3_442947	34	9	A	G	0.08
Kenya	Kisumu	2014	Kisumu 2014	34	Pf3D7_03_v3_707749	34	0	T	-	0
Kenya	Kisumu	2014	Kisumu 2014	34	Pf3D7_03_v3_751533	34	6	G	A	0.071
Kenya	Kisumu	2014	Kisumu 2014	34	Pf3D7_03_v3_825800	34	5	A	G	0.069
Kenya	Kisumu	2014	Kisumu 2014	34	Pf3D7_04_v3_261971	34	10	C	-	0
Kenya	Kisumu	2014	Kisumu 2014	34	Pf3D7_04_v3_300851	34	8	G	A	0.115
Kenya	Kisumu	2014	Kisumu 2014	34	Pf3D7_04_v3_386187	34	11	C	A	0.217
Kenya	Kisumu	2014	Kisumu 2014	34	Pf3D7_04_v3_436931	34	0	A	-	0
Kenya	Kisumu	2014	Kisumu 2014	34	Pf3D7_04_v3_462711	34	14	A/G	-	0
Kenya	Kisumu	2014	Kisumu 2014	34	Pf3D7_04_v3_487211	34	10	T	A	0.208
Kenya	Kisumu	2014	Kisumu 2014	34	Pf3D7_04_v3_802705	34	11	G	A	0.391
Kenya	Kisumu	2014	Kisumu 2014	34	Pf3D7_04_v3_926848	34	4	T	-	0
Kenya	Kisumu	2014	Kisumu 2014	34	Pf3D7_04_v3_989912	34	12	T	A	0.455
Kenya	Kisumu	2014	Kisumu 2014	34	Pf3D7_04_v3_1032592	34	14	G	A	0.35
Kenya	Kisumu	2014	Kisumu 2014	34	Pf3D7_04_v3_1097123	34	11	A	C	0.348
Kenya	Kisumu	2014	Kisumu 2014	34	Pf3D7_04_v3_1136990	34	12	A	G	0.182
Kenya	Kisumu	2014	Kisumu 2014	34	Pf3D7_05_v3_118209	34	13	G	A	0.476
Kenya	Kisumu	2014	Kisumu 2014	34	Pf3D7_05_v3_385372	34	11	T	C	0.13
Kenya	Kisumu	2014	Kisumu 2014	34	Pf3D7_05_v3_720980	34	0	A	-	0
Kenya	Kisumu	2014	Kisumu 2014	34	Pf3D7_06_v3_154779	34	10	C	T	0.042
Kenya	Kisumu	2014	Kisumu 2014	34	Pf3D7_06_v3_410695	34	9	G	A	0.16
Kenya	Kisumu	2014	Kisumu 2014	34	Pf3D7_06_v3_573735	34	0	C	-	0
Kenya	Kisumu	2014	Kisumu 2014	34	Pf3D7_06_v3_593826	34	10	C	T	0.167
Kenya	Kisumu	2014	Kisumu 2014	34	Pf3D7_06_v3_937752	34	6	A	G	0.357
Kenya	Kisumu	2014	Kisumu 2014	34	Pf3D7_06_v3_1184506	34	13	A	G	0.429
Kenya	Kisumu	2014	Kisumu 2014	34	Pf3D7_06_v3_1206498	34	13	A	G	0.333
Kenya	Kisumu	2014	Kisumu 2014	34	Pf3D7_07_v3_420925	34	14	G	C	0.3
Kenya	Kisumu	2014	Kisumu 2014	34	Pf3D7_07_v3_455974	34	12	G	A	0.409
Kenya	Kisumu	2014	Kisumu 2014	34	Pf3D7_07_v3_488471	34	15	C	T	0.368
Kenya	Kisumu	2014	Kisumu 2014	34	Pf3D7_07_v3_616673	34	12	C	A	0.182
Kenya	Kisumu	2014	Kisumu 2014	34	Pf3D7_07_v3_704373	34	15	A	G	0.368
Kenya	Kisumu	2014	Kisumu 2014	34	Pf3D7_07_v3_1066647	34	9	G	A	0.12
Kenya	Kisumu	2014	Kisumu 2014	34	Pf3D7_07_v3_1233830	34	14	T	C	0.45
Kenya	Kisumu	2014	Kisumu 2014	34	Pf3D7_07_v3_1256331	34	7	T	C	0.074
Kenya	Kisumu	2014	Kisumu 2014	34	Pf3D7_07_v3_1268573	34	9	A	C	0.48
Kenya	Kisumu	2014	Kisumu 2014	34	Pf3D7_08_v3_416491	34	2	G	A	0.094
Kenya	Kisumu	2014	Kisumu 2014	34	Pf3D7_08_v3_476310	34	12	A	T	0.364
Kenya	Kisumu	2014	Kisumu 2014	34	Pf3D7_08_v3_501042	34	13	T	C	0.286
Kenya	Kisumu	2014	Kisumu 2014	34	Pf3D7_08_v3_1056829	34	11	A	C	0.087
Kenya	Kisumu	2014	Kisumu 2014	34	Pf3D7_08_v3_1100058	34	9	A	G	0.32
Kenya	Kisumu	2014	Kisumu 2014	34	Pf3D7_08_v3_1291124	34	9	G	A	0.24
Kenya	Kisumu	2014	Kisumu 2014	34	Pf3D7_08_v3_1310910	34	12	G	C	0.455
Kenya	Kisumu	2014	Kisumu 2014	34	Pf3D7_09_v3_492627	34	14	T	C	0.3
Kenya	Kisumu	2014	Kisumu 2014	34	Pf3D7_09_v3_631776	34	3	T	C	0.032
Kenya	Kisumu	2014	Kisumu 2014	34	Pf3D7_09_v3_692496	33	2	C	A	0.065
Kenya	Kisumu	2014	Kisumu 2014	34	Pf3D7_09_v3_771391	34	1	C	-	0
Kenya	Kisumu	2014	Kisumu 2014	34	Pf3D7_09_v3_1111201	34	12	C	T	0.409
Kenya	Kisumu	2014	Kisumu 2014	34	Pf3D7_10_v3_113265	34	11	C	T	0.174
Kenya	Kisumu	2014	Kisumu 2014	34	Pf3D7_10_v3_317581	34	14	A/T	-	0
Kenya	Kisumu	2014	Kisumu 2014	34	Pf3D7_10_v3_336274	34	7	G	A	0.148
Kenya	Kisumu	2014	Kisumu 2014	34	Pf3D7_10_v3_404542	34	1	A	-	0
Kenya	Kisumu	2014	Kisumu 2014	34	Pf3D7_10_v3_631276	34	9	A	T	0.24
Kenya	Kisumu	2014	Kisumu 2014	34	Pf3D7_10_v3_663199	34	11	T	G	0.217
Kenya	Kisumu	2014	Kisumu 2014	34	Pf3D7_10_v3_1300117	34	14	A	T	0.4
Kenya	Kisumu	2014	Kisumu 2014	34	Pf3D7_10_v3_1385894	34	13	C	T	0.286
Kenya	Kisumu	2014	Kisumu 2014	34	Pf3D7_11_v3_185093	34	13	G	A	0.476
Kenya	Kisumu	2014	Kisumu 2014	34	Pf3D7_11_v3_255830	34	5	G	-	0
Kenya	Kisumu	2014	Kisumu 2014	34	Pf3D7_11_v3_281726	34	12	C	T	0.136
Kenya	Kisumu	2014	Kisumu 2014	34	Pf3D7_11_v3_306707	34	0	T	C	0.029
Kenya	Kisumu	2014	Kisumu 2014	34	Pf3D7_11_v3_683965	34	7	T	C	0.111
Kenya	Kisumu	2014	Kisumu 2014	34	Pf3D7_11_v3_769994	34	7	A	C	0.074
Kenya	Kisumu	2014	Kisumu 2014	34	Pf3D7_11_v3_899285	34	0	G	-	0
Kenya	Kisumu	2014	Kisumu 2014	34	Pf3D7_11_v3_1331760	34	5	A	G	0.069
Kenya	Kisumu	2014	Kisumu 2014	34	Pf3D7_11_v3_1520978	34	2	A	-	0
Kenya	Kisumu	2014	Kisumu 2014	34	Pf3D7_11_v3_1752894	34	14	G	A	0.25
Kenya	Kisumu	2014	Kisumu 2014	34	Pf3D7_11_v3_1802201	34	9	G	A	0.16
Kenya	Kisumu	2014	Kisumu 2014	34	Pf3D7_12_v3_83177	34	13	T	C	0.429
Kenya	Kisumu	2014	Kisumu 2014	34	Pf3D7_12_v3_114173	34	11	C	T	0.348
Kenya	Kisumu	2014	Kisumu 2014	34	Pf3D7_12_v3_262202	34	10	G	A	0.25
Kenya	Kisumu	2014	Kisumu 2014	34	Pf3D7_12_v3_529418	34	16	T	C	0.389
Kenya	Kisumu	2014	Kisumu 2014	34	Pf3D7_12_v3_1116284	34	17	C	T	0.176
Kenya	Kisumu	2014	Kisumu 2014	34	Pf3D7_12_v3_1131606	34	15	A	G	0.474
Kenya	Kisumu	2014	Kisumu 2014	34	Pf3D7_12_v3_1156135	34	11	C	T	0.261
Kenya	Kisumu	2014	Kisumu 2014	34	Pf3D7_12_v3_1591956	34	0	T	-	0
Kenya	Kisumu	2014	Kisumu 2014	34	Pf3D7_12_v3_1761565	34	6	T	C	0.071
Kenya	Kisumu	2014	Kisumu 2014	34	Pf3D7_12_v3_2046741	34	8	G	A	0.346
Kenya	Kisumu	2014	Kisumu 2014	34	Pf3D7_13_v3_146745	34	15	A	G	0.421
Kenya	Kisumu	2014	Kisumu 2014	34	Pf3D7_13_v3_210367	34	11	T	C	0.304
Kenya	Kisumu	2014	Kisumu 2014	34	Pf3D7_13_v3_619220	34	0	A	-	0
Kenya	Kisumu	2014	Kisumu 2014	34	Pf3D7_13_v3_1233218	34	11	C	T	0.391
Kenya	Kisumu	2014	Kisumu 2014	34	Pf3D7_13_v3_1970443	34	12	A	G	0.318
Kenya	Kisumu	2014	Kisumu 2014	34	Pf3D7_13_v3_2161975	34	8	T	A	0.192
Kenya	Kisumu	2014	Kisumu 2014	34	Pf3D7_13_v3_2573828	34	6	A	-	0
Kenya	Kisumu	2014	Kisumu 2014	34	Pf3D7_14_v3_990734	34	0	T	C	0.029
Kenya	Kisumu	2014	Kisumu 2014	34	Pf3D7_14_v3_1199242	34	11	A	T	0.174
Kenya	Kisumu	2014	Kisumu 2014	34	Pf3D7_14_v3_1458378	34	10	A	G	0.208
Kenya	Kisumu	2014	Kisumu 2014	34	Pf3D7_14_v3_1757603	34	11	A	G	0.391
Kenya	Kisumu	2014	Kisumu 2014	34	Pf3D7_14_v3_1853594	34	9	A	G	0.16
Kenya	Kisumu	2014	Kisumu 2014	34	Pf3D7_14_v3_3017749	34	12	A	T	0.455
Kenya	Kisumu	2014	Kisumu 2014	34	Pf3D7_14_v3_3124991	31	6	G	C	0.08
Kenya	Kombewa	2014	Kombewa 2014	26	Pf3D7_01_v3_353274	26	8	C	T	0.111
Kenya	Kombewa	2014	Kombewa 2014	26	Pf3D7_01_v3_537427	26	9	G	A	0.412
Kenya	Kombewa	2014	Kombewa 2014	26	Pf3D7_02_v3_217337	26	6	A	T	0.2
Kenya	Kombewa	2014	Kombewa 2014	26	Pf3D7_02_v3_322398	26	7	G	A	0.211
Kenya	Kombewa	2014	Kombewa 2014	26	Pf3D7_02_v3_660994	26	5	T	C	0.19
Kenya	Kombewa	2014	Kombewa 2014	26	Pf3D7_03_v3_253011	26	2	T	-	0
Kenya	Kombewa	2014	Kombewa 2014	26	Pf3D7_03_v3_442947	26	6	A	G	0.2
Kenya	Kombewa	2014	Kombewa 2014	26	Pf3D7_03_v3_707749	26	0	T	-	0
Kenya	Kombewa	2014	Kombewa 2014	26	Pf3D7_03_v3_751533	26	4	G	A	0.273
Kenya	Kombewa	2014	Kombewa 2014	26	Pf3D7_03_v3_825800	26	11	A	G	0.067
Kenya	Kombewa	2014	Kombewa 2014	26	Pf3D7_04_v3_261971	26	9	C	T	0.118
Kenya	Kombewa	2014	Kombewa 2014	26	Pf3D7_04_v3_300851	26	6	G	A	0.15
Kenya	Kombewa	2014	Kombewa 2014	26	Pf3D7_04_v3_386187	26	10	C	A	0.25
Kenya	Kombewa	2014	Kombewa 2014	26	Pf3D7_04_v3_436931	26	0	A	-	0
Kenya	Kombewa	2014	Kombewa 2014	26	Pf3D7_04_v3_462711	26	8	G	A	0.278
Kenya	Kombewa	2014	Kombewa 2014	26	Pf3D7_04_v3_487211	26	7	T	A	0.368
Kenya	Kombewa	2014	Kombewa 2014	26	Pf3D7_04_v3_802705	26	11	A	G	0.4
Kenya	Kombewa	2014	Kombewa 2014	26	Pf3D7_04_v3_926848	26	4	T	G	0.091
Kenya	Kombewa	2014	Kombewa 2014	26	Pf3D7_04_v3_989912	26	11	A	T	0.2
Kenya	Kombewa	2014	Kombewa 2014	26	Pf3D7_04_v3_1032592	26	8	A/G	-	0
Kenya	Kombewa	2014	Kombewa 2014	26	Pf3D7_04_v3_1097123	26	7	A	C	0.105
Kenya	Kombewa	2014	Kombewa 2014	26	Pf3D7_04_v3_1136990	26	10	A	G	0.312
Kenya	Kombewa	2014	Kombewa 2014	26	Pf3D7_05_v3_118209	26	7	A	G	0.421
Kenya	Kombewa	2014	Kombewa 2014	26	Pf3D7_05_v3_385372	26	12	T	C	0.429
Kenya	Kombewa	2014	Kombewa 2014	26	Pf3D7_05_v3_720980	26	1	A	-	0
Kenya	Kombewa	2014	Kombewa 2014	26	Pf3D7_06_v3_154779	26	5	C	T	0.19
Kenya	Kombewa	2014	Kombewa 2014	26	Pf3D7_06_v3_410695	26	10	G	A	0.188
Kenya	Kombewa	2014	Kombewa 2014	26	Pf3D7_06_v3_573735	26	0	C	-	0
Kenya	Kombewa	2014	Kombewa 2014	26	Pf3D7_06_v3_593826	26	10	C	T	0.25
Kenya	Kombewa	2014	Kombewa 2014	26	Pf3D7_06_v3_937752	26	12	A	G	0.429
Kenya	Kombewa	2014	Kombewa 2014	26	Pf3D7_06_v3_1184506	26	13	A	G	0.462
Kenya	Kombewa	2014	Kombewa 2014	26	Pf3D7_06_v3_1206498	26	9	A	G	0.471
Kenya	Kombewa	2014	Kombewa 2014	26	Pf3D7_07_v3_420925	26	10	C/G	-	0
Kenya	Kombewa	2014	Kombewa 2014	26	Pf3D7_07_v3_455974	26	8	A	G	0.444
Kenya	Kombewa	2014	Kombewa 2014	26	Pf3D7_07_v3_488471	26	9	C	T	0.412
Kenya	Kombewa	2014	Kombewa 2014	26	Pf3D7_07_v3_616673	26	8	C	A	0.333
Kenya	Kombewa	2014	Kombewa 2014	26	Pf3D7_07_v3_704373	26	9	A	G	0.353
Kenya	Kombewa	2014	Kombewa 2014	26	Pf3D7_07_v3_1066647	26	6	G	A	0.1
Kenya	Kombewa	2014	Kombewa 2014	26	Pf3D7_07_v3_1233830	26	9	T	C	0.353
Kenya	Kombewa	2014	Kombewa 2014	26	Pf3D7_07_v3_1256331	26	6	T	C	0.1
Kenya	Kombewa	2014	Kombewa 2014	26	Pf3D7_07_v3_1268573	26	13	C	A	0.385
Kenya	Kombewa	2014	Kombewa 2014	26	Pf3D7_08_v3_416491	26	3	G	-	0
Kenya	Kombewa	2014	Kombewa 2014	26	Pf3D7_08_v3_476310	26	8	A	T	0.389
Kenya	Kombewa	2014	Kombewa 2014	26	Pf3D7_08_v3_501042	26	8	T	C	0.222
Kenya	Kombewa	2014	Kombewa 2014	26	Pf3D7_08_v3_1056829	26	8	A	C	0.167
Kenya	Kombewa	2014	Kombewa 2014	26	Pf3D7_08_v3_1100058	26	8	A/G	-	0
Kenya	Kombewa	2014	Kombewa 2014	26	Pf3D7_08_v3_1291124	26	11	G	A	0.4
Kenya	Kombewa	2014	Kombewa 2014	26	Pf3D7_08_v3_1310910	26	7	G	C	0.158
Kenya	Kombewa	2014	Kombewa 2014	26	Pf3D7_09_v3_492627	26	7	T	C	0.211
Kenya	Kombewa	2014	Kombewa 2014	26	Pf3D7_09_v3_631776	26	1	T	C	0.04
Kenya	Kombewa	2014	Kombewa 2014	26	Pf3D7_09_v3_692496	26	2	C	A	0.042
Kenya	Kombewa	2014	Kombewa 2014	26	Pf3D7_09_v3_771391	26	1	C	-	0
Kenya	Kombewa	2014	Kombewa 2014	26	Pf3D7_09_v3_1111201	26	8	C/T	-	0
Kenya	Kombewa	2014	Kombewa 2014	26	Pf3D7_10_v3_113265	26	6	C	T	0.35
Kenya	Kombewa	2014	Kombewa 2014	26	Pf3D7_10_v3_317581	26	8	A	T	0.444
Kenya	Kombewa	2014	Kombewa 2014	26	Pf3D7_10_v3_336274	26	2	G	A	0.083
Kenya	Kombewa	2014	Kombewa 2014	26	Pf3D7_10_v3_404542	26	0	A	-	0
Kenya	Kombewa	2014	Kombewa 2014	26	Pf3D7_10_v3_631276	26	7	A	T	0.158
Kenya	Kombewa	2014	Kombewa 2014	26	Pf3D7_10_v3_663199	26	7	T	G	0.105
Kenya	Kombewa	2014	Kombewa 2014	26	Pf3D7_10_v3_1300117	26	11	A	T	0.267
Kenya	Kombewa	2014	Kombewa 2014	26	Pf3D7_10_v3_1385894	26	8	C	T	0.167
Kenya	Kombewa	2014	Kombewa 2014	26	Pf3D7_11_v3_185093	26	12	A	G	0.286
Kenya	Kombewa	2014	Kombewa 2014	26	Pf3D7_11_v3_255830	26	2	G	A	0.042
Kenya	Kombewa	2014	Kombewa 2014	26	Pf3D7_11_v3_281726	26	7	C	T	0.211
Kenya	Kombewa	2014	Kombewa 2014	26	Pf3D7_11_v3_306707	26	0	T	-	0
Kenya	Kombewa	2014	Kombewa 2014	26	Pf3D7_11_v3_683965	26	8	T	C	0.111
Kenya	Kombewa	2014	Kombewa 2014	26	Pf3D7_11_v3_769994	26	5	A	C	0.095
Kenya	Kombewa	2014	Kombewa 2014	26	Pf3D7_11_v3_899285	26	0	G	-	0
Kenya	Kombewa	2014	Kombewa 2014	26	Pf3D7_11_v3_1331760	26	4	A	G	0.045
Kenya	Kombewa	2014	Kombewa 2014	26	Pf3D7_11_v3_1520978	26	1	A	-	0
Kenya	Kombewa	2014	Kombewa 2014	26	Pf3D7_11_v3_1752894	26	12	G	A	0.357
Kenya	Kombewa	2014	Kombewa 2014	26	Pf3D7_11_v3_1802201	26	7	G	A	0.105
Kenya	Kombewa	2014	Kombewa 2014	26	Pf3D7_12_v3_83177	26	11	T	C	0.4
Kenya	Kombewa	2014	Kombewa 2014	26	Pf3D7_12_v3_114173	26	8	C/T	-	0
Kenya	Kombewa	2014	Kombewa 2014	26	Pf3D7_12_v3_262202	26	9	G	A	0.176
Kenya	Kombewa	2014	Kombewa 2014	26	Pf3D7_12_v3_529418	26	6	T	C	0.4
Kenya	Kombewa	2014	Kombewa 2014	26	Pf3D7_12_v3_1116284	26	7	C	T	0.158
Kenya	Kombewa	2014	Kombewa 2014	26	Pf3D7_12_v3_1131606	26	9	G	A	0.294
Kenya	Kombewa	2014	Kombewa 2014	26	Pf3D7_12_v3_1156135	26	9	C	T	0.294
Kenya	Kombewa	2014	Kombewa 2014	26	Pf3D7_12_v3_1591956	26	0	T	-	0
Kenya	Kombewa	2014	Kombewa 2014	26	Pf3D7_12_v3_1761565	26	3	T	C	0.043
Kenya	Kombewa	2014	Kombewa 2014	26	Pf3D7_12_v3_2046741	26	8	G	A	0.167
Kenya	Kombewa	2014	Kombewa 2014	26	Pf3D7_13_v3_146745	26	14	G	A	0.333
Kenya	Kombewa	2014	Kombewa 2014	26	Pf3D7_13_v3_210367	26	9	T	C	0.235
Kenya	Kombewa	2014	Kombewa 2014	26	Pf3D7_13_v3_619220	26	0	A	-	0
Kenya	Kombewa	2014	Kombewa 2014	26	Pf3D7_13_v3_1233218	26	11	T	C	0.333
Kenya	Kombewa	2014	Kombewa 2014	26	Pf3D7_13_v3_1970443	26	10	A	G	0.438
Kenya	Kombewa	2014	Kombewa 2014	26	Pf3D7_13_v3_2161975	26	9	T	A	0.235
Kenya	Kombewa	2014	Kombewa 2014	26	Pf3D7_13_v3_2573828	26	2	A	C	0.042
Kenya	Kombewa	2014	Kombewa 2014	26	Pf3D7_14_v3_990734	26	0	T	-	0
Kenya	Kombewa	2014	Kombewa 2014	26	Pf3D7_14_v3_1199242	26	8	A	T	0.444
Kenya	Kombewa	2014	Kombewa 2014	26	Pf3D7_14_v3_1458378	26	8	A	G	0.333
Kenya	Kombewa	2014	Kombewa 2014	26	Pf3D7_14_v3_1757603	26	8	A	G	0.167
Kenya	Kombewa	2014	Kombewa 2014	26	Pf3D7_14_v3_1853594	26	7	A	G	0.105
Kenya	Kombewa	2014	Kombewa 2014	26	Pf3D7_14_v3_3017749	26	8	A	T	0.333
Kenya	Kombewa	2014	Kombewa 2014	26	Pf3D7_14_v3_3124991	26	5	G	C	0.095
Malawi	Chikwawa	2011	Chikwawa 2011	221	Pf3D7_01_v3_353274	220	55	C	T	0.23
Malawi	Chikwawa	2011	Chikwawa 2011	221	Pf3D7_01_v3_537427	221	68	A	G	0.386
Malawi	Chikwawa	2011	Chikwawa 2011	221	Pf3D7_02_v3_217337	220	42	A	T	0.157
Malawi	Chikwawa	2011	Chikwawa 2011	221	Pf3D7_02_v3_322398	221	59	G	A	0.198
Malawi	Chikwawa	2011	Chikwawa 2011	221	Pf3D7_02_v3_660994	221	54	T	C	0.126
Malawi	Chikwawa	2011	Chikwawa 2011	221	Pf3D7_03_v3_253011	220	12	T	C	0.043
Malawi	Chikwawa	2011	Chikwawa 2011	221	Pf3D7_03_v3_442947	221	31	A	G	0.126
Malawi	Chikwawa	2011	Chikwawa 2011	221	Pf3D7_03_v3_707749	220	0	T	-	0
Malawi	Chikwawa	2011	Chikwawa 2011	221	Pf3D7_03_v3_751533	221	47	G	A	0.144
Malawi	Chikwawa	2011	Chikwawa 2011	221	Pf3D7_03_v3_825800	221	53	A	G	0.113
Malawi	Chikwawa	2011	Chikwawa 2011	221	Pf3D7_04_v3_261971	221	51	C	T	0.194
Malawi	Chikwawa	2011	Chikwawa 2011	221	Pf3D7_04_v3_300851	220	28	G	A	0.089
Malawi	Chikwawa	2011	Chikwawa 2011	221	Pf3D7_04_v3_386187	220	31	C	A	0.153
Malawi	Chikwawa	2011	Chikwawa 2011	221	Pf3D7_04_v3_436931	221	0	A	-	0
Malawi	Chikwawa	2011	Chikwawa 2011	221	Pf3D7_04_v3_462711	219	63	A	G	0.442
Malawi	Chikwawa	2011	Chikwawa 2011	221	Pf3D7_04_v3_487211	221	54	T	A	0.162
Malawi	Chikwawa	2011	Chikwawa 2011	221	Pf3D7_04_v3_802705	220	48	A	G	0.151
Malawi	Chikwawa	2011	Chikwawa 2011	221	Pf3D7_04_v3_926848	218	12	T	G	0.034
Malawi	Chikwawa	2011	Chikwawa 2011	221	Pf3D7_04_v3_989912	221	73	A	T	0.405
Malawi	Chikwawa	2011	Chikwawa 2011	221	Pf3D7_04_v3_1032592	220	70	G	A	0.387
Malawi	Chikwawa	2011	Chikwawa 2011	221	Pf3D7_04_v3_1097123	220	62	A	C	0.335
Malawi	Chikwawa	2011	Chikwawa 2011	221	Pf3D7_04_v3_1136990	221	71	A	G	0.327
Malawi	Chikwawa	2011	Chikwawa 2011	221	Pf3D7_05_v3_118209	220	63	A	G	0.293
Malawi	Chikwawa	2011	Chikwawa 2011	221	Pf3D7_05_v3_385372	221	69	T	C	0.27
Malawi	Chikwawa	2011	Chikwawa 2011	221	Pf3D7_05_v3_720980	220	3	A	-	0
Malawi	Chikwawa	2011	Chikwawa 2011	221	Pf3D7_06_v3_154779	221	42	C	T	0.117
Malawi	Chikwawa	2011	Chikwawa 2011	221	Pf3D7_06_v3_410695	221	50	G	A	0.175
Malawi	Chikwawa	2011	Chikwawa 2011	221	Pf3D7_06_v3_573735	221	0	C	-	0
Malawi	Chikwawa	2011	Chikwawa 2011	221	Pf3D7_06_v3_593826	221	66	C	T	0.29
Malawi	Chikwawa	2011	Chikwawa 2011	221	Pf3D7_06_v3_937752	221	64	A	G	0.35
Malawi	Chikwawa	2011	Chikwawa 2011	221	Pf3D7_06_v3_1184506	221	78	A	G	0.371
Malawi	Chikwawa	2011	Chikwawa 2011	221	Pf3D7_06_v3_1206498	220	61	G	A	0.34
Malawi	Chikwawa	2011	Chikwawa 2011	221	Pf3D7_07_v3_420925	218	36	G	C	0.192
Malawi	Chikwawa	2011	Chikwawa 2011	221	Pf3D7_07_v3_455974	220	59	A	G	0.267
Malawi	Chikwawa	2011	Chikwawa 2011	221	Pf3D7_07_v3_488471	221	69	C	T	0.395
Malawi	Chikwawa	2011	Chikwawa 2011	221	Pf3D7_07_v3_616673	221	48	C	A	0.173
Malawi	Chikwawa	2011	Chikwawa 2011	221	Pf3D7_07_v3_704373	221	51	A	G	0.271
Malawi	Chikwawa	2011	Chikwawa 2011	221	Pf3D7_07_v3_1066647	221	34	G	A	0.123
Malawi	Chikwawa	2011	Chikwawa 2011	221	Pf3D7_07_v3_1233830	221	69	T	C	0.48
Malawi	Chikwawa	2011	Chikwawa 2011	221	Pf3D7_07_v3_1256331	220	47	T	C	0.116
Malawi	Chikwawa	2011	Chikwawa 2011	221	Pf3D7_07_v3_1268573	221	70	C	A	0.325
Malawi	Chikwawa	2011	Chikwawa 2011	221	Pf3D7_08_v3_416491	220	10	G	A	0.019
Malawi	Chikwawa	2011	Chikwawa 2011	221	Pf3D7_08_v3_476310	221	67	A	T	0.487
Malawi	Chikwawa	2011	Chikwawa 2011	221	Pf3D7_08_v3_501042	221	62	T	C	0.302
Malawi	Chikwawa	2011	Chikwawa 2011	221	Pf3D7_08_v3_1056829	221	33	A	C	0.133
Malawi	Chikwawa	2011	Chikwawa 2011	221	Pf3D7_08_v3_1100058	221	75	A	G	0.466
Malawi	Chikwawa	2011	Chikwawa 2011	221	Pf3D7_08_v3_1291124	221	64	G	A	0.28
Malawi	Chikwawa	2011	Chikwawa 2011	221	Pf3D7_08_v3_1310910	220	69	G	C	0.457
Malawi	Chikwawa	2011	Chikwawa 2011	221	Pf3D7_09_v3_492627	221	68	T	C	0.229
Malawi	Chikwawa	2011	Chikwawa 2011	221	Pf3D7_09_v3_631776	221	20	T	C	0.045
Malawi	Chikwawa	2011	Chikwawa 2011	221	Pf3D7_09_v3_692496	220	24	C	A	0.056
Malawi	Chikwawa	2011	Chikwawa 2011	221	Pf3D7_09_v3_771391	220	7	C	A	0.009
Malawi	Chikwawa	2011	Chikwawa 2011	221	Pf3D7_09_v3_1111201	221	63	C	T	0.335
Malawi	Chikwawa	2011	Chikwawa 2011	221	Pf3D7_10_v3_113265	220	65	T	C	0.342
Malawi	Chikwawa	2011	Chikwawa 2011	221	Pf3D7_10_v3_317581	221	58	T	A	0.429
Malawi	Chikwawa	2011	Chikwawa 2011	221	Pf3D7_10_v3_336274	221	47	G	A	0.149
Malawi	Chikwawa	2011	Chikwawa 2011	221	Pf3D7_10_v3_404542	221	5	A	G	0.014
Malawi	Chikwawa	2011	Chikwawa 2011	221	Pf3D7_10_v3_631276	221	54	A	T	0.263
Malawi	Chikwawa	2011	Chikwawa 2011	221	Pf3D7_10_v3_663199	220	30	T	G	0.1
Malawi	Chikwawa	2011	Chikwawa 2011	221	Pf3D7_10_v3_1300117	221	72	A	T	0.443
Malawi	Chikwawa	2011	Chikwawa 2011	221	Pf3D7_10_v3_1385894	221	66	C	T	0.245
Malawi	Chikwawa	2011	Chikwawa 2011	221	Pf3D7_11_v3_185093	221	71	G	A	0.4
Malawi	Chikwawa	2011	Chikwawa 2011	221	Pf3D7_11_v3_255830	221	29	G	A	0.062
Malawi	Chikwawa	2011	Chikwawa 2011	221	Pf3D7_11_v3_281726	221	55	C	T	0.235
Malawi	Chikwawa	2011	Chikwawa 2011	221	Pf3D7_11_v3_306707	221	1	T	C	0.005
Malawi	Chikwawa	2011	Chikwawa 2011	221	Pf3D7_11_v3_683965	220	37	T	C	0.131
Malawi	Chikwawa	2011	Chikwawa 2011	221	Pf3D7_11_v3_769994	221	51	A	C	0.194
Malawi	Chikwawa	2011	Chikwawa 2011	221	Pf3D7_11_v3_899285	221	0	G	-	0
Malawi	Chikwawa	2011	Chikwawa 2011	221	Pf3D7_11_v3_1331760	221	21	A	G	0.05
Malawi	Chikwawa	2011	Chikwawa 2011	221	Pf3D7_11_v3_1520978	221	2	A	T	0.009
Malawi	Chikwawa	2011	Chikwawa 2011	221	Pf3D7_11_v3_1752894	220	69	G	A	0.43
Malawi	Chikwawa	2011	Chikwawa 2011	221	Pf3D7_11_v3_1802201	221	51	G	A	0.194
Malawi	Chikwawa	2011	Chikwawa 2011	221	Pf3D7_12_v3_83177	220	70	T	C	0.453
Malawi	Chikwawa	2011	Chikwawa 2011	221	Pf3D7_12_v3_114173	221	79	T	C	0.43
Malawi	Chikwawa	2011	Chikwawa 2011	221	Pf3D7_12_v3_262202	218	49	G	A	0.243
Malawi	Chikwawa	2011	Chikwawa 2011	221	Pf3D7_12_v3_529418	221	72	T	C	0.456
Malawi	Chikwawa	2011	Chikwawa 2011	221	Pf3D7_12_v3_1116284	221	45	C	A/T	0.006/0.205
Malawi	Chikwawa	2011	Chikwawa 2011	221	Pf3D7_12_v3_1131606	221	71	G	A	0.393
Malawi	Chikwawa	2011	Chikwawa 2011	221	Pf3D7_12_v3_1156135	220	69	C	T	0.351
Malawi	Chikwawa	2011	Chikwawa 2011	221	Pf3D7_12_v3_1591956	221	0	T	-	0
Malawi	Chikwawa	2011	Chikwawa 2011	221	Pf3D7_12_v3_1761565	220	43	T	C	0.096
Malawi	Chikwawa	2011	Chikwawa 2011	221	Pf3D7_12_v3_2046741	221	65	G	A	0.372
Malawi	Chikwawa	2011	Chikwawa 2011	221	Pf3D7_13_v3_146745	221	72	A	G	0.349
Malawi	Chikwawa	2011	Chikwawa 2011	221	Pf3D7_13_v3_210367	221	63	T	C	0.449
Malawi	Chikwawa	2011	Chikwawa 2011	221	Pf3D7_13_v3_619220	221	0	A	G	0.005
Malawi	Chikwawa	2011	Chikwawa 2011	221	Pf3D7_13_v3_1233218	221	64	T	C	0.35
Malawi	Chikwawa	2011	Chikwawa 2011	221	Pf3D7_13_v3_1970443	221	55	A	G	0.482
Malawi	Chikwawa	2011	Chikwawa 2011	221	Pf3D7_13_v3_2161975	221	63	T	A	0.184
Malawi	Chikwawa	2011	Chikwawa 2011	221	Pf3D7_13_v3_2573828	220	26	A	C	0.088
Malawi	Chikwawa	2011	Chikwawa 2011	221	Pf3D7_14_v3_990734	221	5	T	C	0.023
Malawi	Chikwawa	2011	Chikwawa 2011	221	Pf3D7_14_v3_1199242	221	51	A	T	0.2
Malawi	Chikwawa	2011	Chikwawa 2011	221	Pf3D7_14_v3_1458378	221	67	A	G	0.357
Malawi	Chikwawa	2011	Chikwawa 2011	221	Pf3D7_14_v3_1757603	221	56	A	G	0.212
Malawi	Chikwawa	2011	Chikwawa 2011	221	Pf3D7_14_v3_1853594	220	58	A	G	0.259
Malawi	Chikwawa	2011	Chikwawa 2011	221	Pf3D7_14_v3_3017749	221	57	A	T	0.415
Malawi	Chikwawa	2011	Chikwawa 2011	221	Pf3D7_14_v3_3124991	206	37	G	C	0.107
Malawi	Zomba	2011	Zomba 2011	33	Pf3D7_01_v3_353274	33	10	C	T	0.13
Malawi	Zomba	2011	Zomba 2011	33	Pf3D7_01_v3_537427	33	7	A	G	0.385
Malawi	Zomba	2011	Zomba 2011	33	Pf3D7_02_v3_217337	33	5	A	T	0.107
Malawi	Zomba	2011	Zomba 2011	33	Pf3D7_02_v3_322398	33	5	G	A	0.25
Malawi	Zomba	2011	Zomba 2011	33	Pf3D7_02_v3_660994	33	6	T	C	0.148
Malawi	Zomba	2011	Zomba 2011	33	Pf3D7_03_v3_253011	33	1	T	C	0.062
Malawi	Zomba	2011	Zomba 2011	33	Pf3D7_03_v3_442947	33	1	A	G	0.188
Malawi	Zomba	2011	Zomba 2011	33	Pf3D7_03_v3_707749	33	0	T	-	0
Malawi	Zomba	2011	Zomba 2011	33	Pf3D7_03_v3_751533	33	9	G	A	0.083
Malawi	Zomba	2011	Zomba 2011	33	Pf3D7_03_v3_825800	33	5	A	G	0.036
Malawi	Zomba	2011	Zomba 2011	33	Pf3D7_04_v3_261971	33	3	C	T	0.133
Malawi	Zomba	2011	Zomba 2011	33	Pf3D7_04_v3_300851	33	7	G	A	0.077
Malawi	Zomba	2011	Zomba 2011	33	Pf3D7_04_v3_386187	33	5	C	A	0.143
Malawi	Zomba	2011	Zomba 2011	33	Pf3D7_04_v3_436931	33	0	A	-	0
Malawi	Zomba	2011	Zomba 2011	33	Pf3D7_04_v3_462711	33	7	A	G	0.346
Malawi	Zomba	2011	Zomba 2011	33	Pf3D7_04_v3_487211	33	7	T	A	0.231
Malawi	Zomba	2011	Zomba 2011	33	Pf3D7_04_v3_802705	33	10	A	G	0.261
Malawi	Zomba	2011	Zomba 2011	33	Pf3D7_04_v3_926848	33	4	T	-	0
Malawi	Zomba	2011	Zomba 2011	33	Pf3D7_04_v3_989912	33	12	T	A	0.333
Malawi	Zomba	2011	Zomba 2011	33	Pf3D7_04_v3_1032592	33	11	G	A	0.455
Malawi	Zomba	2011	Zomba 2011	33	Pf3D7_04_v3_1097123	33	8	A	C	0.28
Malawi	Zomba	2011	Zomba 2011	33	Pf3D7_04_v3_1136990	33	9	A	G	0.375
Malawi	Zomba	2011	Zomba 2011	33	Pf3D7_05_v3_118209	33	7	A/G	-	0
Malawi	Zomba	2011	Zomba 2011	33	Pf3D7_05_v3_385372	33	8	T	C	0.16
Malawi	Zomba	2011	Zomba 2011	33	Pf3D7_05_v3_720980	33	0	A	-	0
Malawi	Zomba	2011	Zomba 2011	33	Pf3D7_06_v3_154779	33	1	C	T	0.094
Malawi	Zomba	2011	Zomba 2011	33	Pf3D7_06_v3_410695	33	6	G	A	0.222
Malawi	Zomba	2011	Zomba 2011	33	Pf3D7_06_v3_573735	33	0	C	-	0
Malawi	Zomba	2011	Zomba 2011	33	Pf3D7_06_v3_593826	33	7	C	T	0.269
Malawi	Zomba	2011	Zomba 2011	33	Pf3D7_06_v3_937752	33	12	A	G	0.381
Malawi	Zomba	2011	Zomba 2011	33	Pf3D7_06_v3_1184506	33	7	A	G	0.346
Malawi	Zomba	2011	Zomba 2011	33	Pf3D7_06_v3_1206498	33	10	G	A	0.391
Malawi	Zomba	2011	Zomba 2011	33	Pf3D7_07_v3_420925	33	5	G	C	0.286
Malawi	Zomba	2011	Zomba 2011	33	Pf3D7_07_v3_455974	33	6	A	G	0.259
Malawi	Zomba	2011	Zomba 2011	33	Pf3D7_07_v3_488471	33	8	C	T	0.44
Malawi	Zomba	2011	Zomba 2011	33	Pf3D7_07_v3_616673	33	8	C	A	0.16
Malawi	Zomba	2011	Zomba 2011	33	Pf3D7_07_v3_704373	33	11	A	G	0.227
Malawi	Zomba	2011	Zomba 2011	33	Pf3D7_07_v3_1066647	33	6	G	-	0
Malawi	Zomba	2011	Zomba 2011	33	Pf3D7_07_v3_1233830	33	10	T	C	0.348
Malawi	Zomba	2011	Zomba 2011	33	Pf3D7_07_v3_1256331	33	3	T	C	0.167
Malawi	Zomba	2011	Zomba 2011	33	Pf3D7_07_v3_1268573	33	12	C	A	0.476
Malawi	Zomba	2011	Zomba 2011	33	Pf3D7_08_v3_416491	33	3	G	-	0
Malawi	Zomba	2011	Zomba 2011	33	Pf3D7_08_v3_476310	33	7	T	A	0.423
Malawi	Zomba	2011	Zomba 2011	33	Pf3D7_08_v3_501042	33	9	T	C	0.25
Malawi	Zomba	2011	Zomba 2011	33	Pf3D7_08_v3_1056829	33	3	A	C	0.2
Malawi	Zomba	2011	Zomba 2011	33	Pf3D7_08_v3_1100058	33	11	A	G	0.364
Malawi	Zomba	2011	Zomba 2011	33	Pf3D7_08_v3_1291124	33	10	G	A	0.217
Malawi	Zomba	2011	Zomba 2011	33	Pf3D7_08_v3_1310910	33	8	C	G	0.44
Malawi	Zomba	2011	Zomba 2011	33	Pf3D7_09_v3_492627	33	8	T	C	0.28
Malawi	Zomba	2011	Zomba 2011	33	Pf3D7_09_v3_631776	33	1	T	C	0.062
Malawi	Zomba	2011	Zomba 2011	33	Pf3D7_09_v3_692496	33	4	C	A	0.103
Malawi	Zomba	2011	Zomba 2011	33	Pf3D7_09_v3_771391	33	1	C	-	0
Malawi	Zomba	2011	Zomba 2011	33	Pf3D7_09_v3_1111201	33	6	C	T	0.148
Malawi	Zomba	2011	Zomba 2011	33	Pf3D7_10_v3_113265	33	7	T	C	0.308
Malawi	Zomba	2011	Zomba 2011	33	Pf3D7_10_v3_317581	33	10	T	A	0.435
Malawi	Zomba	2011	Zomba 2011	33	Pf3D7_10_v3_336274	33	5	G	A	0.107
Malawi	Zomba	2011	Zomba 2011	33	Pf3D7_10_v3_404542	33	1	A	-	0
Malawi	Zomba	2011	Zomba 2011	33	Pf3D7_10_v3_631276	33	12	A	T	0.381
Malawi	Zomba	2011	Zomba 2011	33	Pf3D7_10_v3_663199	33	3	T	G	0.167
Malawi	Zomba	2011	Zomba 2011	33	Pf3D7_10_v3_1300117	33	8	A	T	0.48
Malawi	Zomba	2011	Zomba 2011	33	Pf3D7_10_v3_1385894	33	10	C	T	0.217
Malawi	Zomba	2011	Zomba 2011	33	Pf3D7_11_v3_185093	33	5	G	A	0.464
Malawi	Zomba	2011	Zomba 2011	33	Pf3D7_11_v3_255830	33	3	G	A	0.033
Malawi	Zomba	2011	Zomba 2011	33	Pf3D7_11_v3_281726	33	7	C/T	-	0
Malawi	Zomba	2011	Zomba 2011	33	Pf3D7_11_v3_306707	33	0	T	-	0
Malawi	Zomba	2011	Zomba 2011	33	Pf3D7_11_v3_683965	33	2	T	C	0.032
Malawi	Zomba	2011	Zomba 2011	33	Pf3D7_11_v3_769994	33	8	A	C	0.12
Malawi	Zomba	2011	Zomba 2011	33	Pf3D7_11_v3_899285	33	0	G	-	0
Malawi	Zomba	2011	Zomba 2011	33	Pf3D7_11_v3_1331760	33	2	A	-	0
Malawi	Zomba	2011	Zomba 2011	33	Pf3D7_11_v3_1520978	33	0	A	-	0
Malawi	Zomba	2011	Zomba 2011	33	Pf3D7_11_v3_1752894	33	11	A	G	0.455
Malawi	Zomba	2011	Zomba 2011	33	Pf3D7_11_v3_1802201	33	8	G	A	0.12
Malawi	Zomba	2011	Zomba 2011	33	Pf3D7_12_v3_83177	33	11	T	C	0.455
Malawi	Zomba	2011	Zomba 2011	33	Pf3D7_12_v3_114173	33	5	C/T	-	0
Malawi	Zomba	2011	Zomba 2011	33	Pf3D7_12_v3_262202	33	5	G	A	0.214
Malawi	Zomba	2011	Zomba 2011	33	Pf3D7_12_v3_529418	33	10	C	T	0.391
Malawi	Zomba	2011	Zomba 2011	33	Pf3D7_12_v3_1116284	33	9	C	T	0.25
Malawi	Zomba	2011	Zomba 2011	33	Pf3D7_12_v3_1131606	33	6	G	A	0.37
Malawi	Zomba	2011	Zomba 2011	33	Pf3D7_12_v3_1156135	33	7	C	T	0.462
Malawi	Zomba	2011	Zomba 2011	33	Pf3D7_12_v3_1591956	33	0	T	-	0
Malawi	Zomba	2011	Zomba 2011	33	Pf3D7_12_v3_1761565	33	7	T	C	0.115
Malawi	Zomba	2011	Zomba 2011	33	Pf3D7_12_v3_2046741	33	6	G	A	0.444
Malawi	Zomba	2011	Zomba 2011	33	Pf3D7_13_v3_146745	33	6	A	G	0.444
Malawi	Zomba	2011	Zomba 2011	33	Pf3D7_13_v3_210367	33	13	C/T	-	0
Malawi	Zomba	2011	Zomba 2011	33	Pf3D7_13_v3_619220	33	0	A	-	0
Malawi	Zomba	2011	Zomba 2011	33	Pf3D7_13_v3_1233218	33	11	T	C	0.409
Malawi	Zomba	2011	Zomba 2011	33	Pf3D7_13_v3_1970443	33	7	G	A	0.462
Malawi	Zomba	2011	Zomba 2011	33	Pf3D7_13_v3_2161975	33	8	T	A	0.16
Malawi	Zomba	2011	Zomba 2011	33	Pf3D7_13_v3_2573828	33	4	A	C	0.034
Malawi	Zomba	2011	Zomba 2011	33	Pf3D7_14_v3_990734	33	1	T	-	0
Malawi	Zomba	2011	Zomba 2011	33	Pf3D7_14_v3_1199242	33	9	A	T	0.125
Malawi	Zomba	2011	Zomba 2011	33	Pf3D7_14_v3_1458378	33	10	A	G	0.348
Malawi	Zomba	2011	Zomba 2011	33	Pf3D7_14_v3_1757603	33	6	A	G	0.222
Malawi	Zomba	2011	Zomba 2011	33	Pf3D7_14_v3_1853594	33	6	A	G	0.333
Malawi	Zomba	2011	Zomba 2011	33	Pf3D7_14_v3_3017749	33	7	A	T	0.192
Malawi	Zomba	2011	Zomba 2011	33	Pf3D7_14_v3_3124991	31	5	G	C	0.115
Mali	Faladje	2013	Faladje 2013	124	Pf3D7_01_v3_353274	124	21	C	T	0.194
Mali	Faladje	2013	Faladje 2013	124	Pf3D7_01_v3_537427	124	27	A	G	0.474
Mali	Faladje	2013	Faladje 2013	124	Pf3D7_02_v3_217337	123	24	A	T	0.141
Mali	Faladje	2013	Faladje 2013	124	Pf3D7_02_v3_322398	122	22	G	A	0.22
Mali	Faladje	2013	Faladje 2013	124	Pf3D7_02_v3_660994	124	22	T	C	0.216
Mali	Faladje	2013	Faladje 2013	124	Pf3D7_03_v3_253011	124	2	T	C	0.016
Mali	Faladje	2013	Faladje 2013	124	Pf3D7_03_v3_442947	124	23	A	G	0.149
Mali	Faladje	2013	Faladje 2013	124	Pf3D7_03_v3_707749	124	0	T	-	0
Mali	Faladje	2013	Faladje 2013	124	Pf3D7_03_v3_751533	124	19	G	A	0.143
Mali	Faladje	2013	Faladje 2013	124	Pf3D7_03_v3_825800	124	22	A	G	0.157
Mali	Faladje	2013	Faladje 2013	124	Pf3D7_04_v3_261971	124	19	C	T	0.171
Mali	Faladje	2013	Faladje 2013	124	Pf3D7_04_v3_300851	124	19	G	A	0.248
Mali	Faladje	2013	Faladje 2013	124	Pf3D7_04_v3_386187	124	20	C	A	0.135
Mali	Faladje	2013	Faladje 2013	124	Pf3D7_04_v3_436931	124	0	A	-	0
Mali	Faladje	2013	Faladje 2013	124	Pf3D7_04_v3_462711	121	28	A	G	0.366
Mali	Faladje	2013	Faladje 2013	124	Pf3D7_04_v3_487211	124	24	T	A	0.2
Mali	Faladje	2013	Faladje 2013	124	Pf3D7_04_v3_802705	124	32	G	A	0.283
Mali	Faladje	2013	Faladje 2013	124	Pf3D7_04_v3_926848	123	6	T	G	0.026
Mali	Faladje	2013	Faladje 2013	124	Pf3D7_04_v3_989912	124	28	A	T	0.344
Mali	Faladje	2013	Faladje 2013	124	Pf3D7_04_v3_1032592	124	30	G	A	0.33
Mali	Faladje	2013	Faladje 2013	124	Pf3D7_04_v3_1097123	123	27	A	C	0.365
Mali	Faladje	2013	Faladje 2013	124	Pf3D7_04_v3_1136990	123	32	A	G	0.33
Mali	Faladje	2013	Faladje 2013	124	Pf3D7_05_v3_118209	124	30	A	G	0.34
Mali	Faladje	2013	Faladje 2013	124	Pf3D7_05_v3_385372	124	31	T	C	0.387
Mali	Faladje	2013	Faladje 2013	124	Pf3D7_05_v3_720980	124	1	A	G	0.016
Mali	Faladje	2013	Faladje 2013	124	Pf3D7_06_v3_154779	124	16	C	T	0.102
Mali	Faladje	2013	Faladje 2013	124	Pf3D7_06_v3_410695	124	23	G	A	0.257
Mali	Faladje	2013	Faladje 2013	124	Pf3D7_06_v3_573735	124	2	C	-	0
Mali	Faladje	2013	Faladje 2013	124	Pf3D7_06_v3_593826	124	25	C	T	0.343
Mali	Faladje	2013	Faladje 2013	124	Pf3D7_06_v3_937752	124	33	A	G	0.429
Mali	Faladje	2013	Faladje 2013	124	Pf3D7_06_v3_1184506	124	28	A	G	0.448
Mali	Faladje	2013	Faladje 2013	124	Pf3D7_06_v3_1206498	124	23	G	A	0.455
Mali	Faladje	2013	Faladje 2013	124	Pf3D7_07_v3_420925	124	22	G	C	0.373
Mali	Faladje	2013	Faladje 2013	124	Pf3D7_07_v3_455974	122	29	A	G	0.484
Mali	Faladje	2013	Faladje 2013	124	Pf3D7_07_v3_488471	124	27	C	T	0.361
Mali	Faladje	2013	Faladje 2013	124	Pf3D7_07_v3_616673	124	21	C	A	0.184
Mali	Faladje	2013	Faladje 2013	124	Pf3D7_07_v3_704373	124	29	A	G	0.347
Mali	Faladje	2013	Faladje 2013	124	Pf3D7_07_v3_1066647	124	10	G	A	0.14
Mali	Faladje	2013	Faladje 2013	124	Pf3D7_07_v3_1233830	123	27	T	C	0.458
Mali	Faladje	2013	Faladje 2013	124	Pf3D7_07_v3_1256331	116	18	T	C	0.133
Mali	Faladje	2013	Faladje 2013	124	Pf3D7_07_v3_1268573	124	30	C	A	0.457
Mali	Faladje	2013	Faladje 2013	124	Pf3D7_08_v3_416491	124	11	G	A	0.044
Mali	Faladje	2013	Faladje 2013	124	Pf3D7_08_v3_476310	124	27	A	T	0.433
Mali	Faladje	2013	Faladje 2013	124	Pf3D7_08_v3_501042	124	27	T	C	0.289
Mali	Faladje	2013	Faladje 2013	124	Pf3D7_08_v3_1056829	124	5	A	C	0.042
Mali	Faladje	2013	Faladje 2013	124	Pf3D7_08_v3_1100058	124	31	A	G	0.462
Mali	Faladje	2013	Faladje 2013	124	Pf3D7_08_v3_1291124	124	32	G	A	0.467
Mali	Faladje	2013	Faladje 2013	124	Pf3D7_08_v3_1310910	124	36	C/G	-	0
Mali	Faladje	2013	Faladje 2013	124	Pf3D7_09_v3_492627	124	24	T	C	0.19
Mali	Faladje	2013	Faladje 2013	124	Pf3D7_09_v3_631776	124	15	T	C	0.073
Mali	Faladje	2013	Faladje 2013	124	Pf3D7_09_v3_692496	118	10	C	A	0.037
Mali	Faladje	2013	Faladje 2013	124	Pf3D7_09_v3_771391	123	1	C	A	0.008
Mali	Faladje	2013	Faladje 2013	124	Pf3D7_09_v3_1111201	124	32	C	T	0.293
Mali	Faladje	2013	Faladje 2013	124	Pf3D7_10_v3_113265	124	27	C	T	0.309
Mali	Faladje	2013	Faladje 2013	124	Pf3D7_10_v3_317581	124	29	A	T	0.411
Mali	Faladje	2013	Faladje 2013	124	Pf3D7_10_v3_336274	124	20	G	A	0.096
Mali	Faladje	2013	Faladje 2013	124	Pf3D7_10_v3_404542	124	4	A	G	0.017
Mali	Faladje	2013	Faladje 2013	124	Pf3D7_10_v3_631276	123	27	A	T	0.344
Mali	Faladje	2013	Faladje 2013	124	Pf3D7_10_v3_663199	124	16	G	T	0.102
Mali	Faladje	2013	Faladje 2013	124	Pf3D7_10_v3_1300117	124	31	A	T	0.495
Mali	Faladje	2013	Faladje 2013	124	Pf3D7_10_v3_1385894	123	19	C	T	0.317
Mali	Faladje	2013	Faladje 2013	124	Pf3D7_11_v3_185093	124	28	G	A	0.458
Mali	Faladje	2013	Faladje 2013	124	Pf3D7_11_v3_255830	124	6	G	A	0.042
Mali	Faladje	2013	Faladje 2013	124	Pf3D7_11_v3_281726	124	24	C	T	0.32
Mali	Faladje	2013	Faladje 2013	124	Pf3D7_11_v3_306707	124	0	T	-	0
Mali	Faladje	2013	Faladje 2013	124	Pf3D7_11_v3_683965	124	15	T	C	0.147
Mali	Faladje	2013	Faladje 2013	124	Pf3D7_11_v3_769994	124	23	A	C	0.218
Mali	Faladje	2013	Faladje 2013	124	Pf3D7_11_v3_899285	124	0	G	-	0
Mali	Faladje	2013	Faladje 2013	124	Pf3D7_11_v3_1331760	124	5	A	G	0.034
Mali	Faladje	2013	Faladje 2013	124	Pf3D7_11_v3_1520978	124	2	A	T	0.057
Mali	Faladje	2013	Faladje 2013	124	Pf3D7_11_v3_1752894	123	31	G	A	0.37
Mali	Faladje	2013	Faladje 2013	124	Pf3D7_11_v3_1802201	124	24	G	A	0.14
Mali	Faladje	2013	Faladje 2013	124	Pf3D7_12_v3_83177	124	32	T	C	0.413
Mali	Faladje	2013	Faladje 2013	124	Pf3D7_12_v3_114173	122	33	T	C	0.483
Mali	Faladje	2013	Faladje 2013	124	Pf3D7_12_v3_262202	117	20	G	A	0.196
Mali	Faladje	2013	Faladje 2013	124	Pf3D7_12_v3_529418	124	31	T	C	0.473
Mali	Faladje	2013	Faladje 2013	124	Pf3D7_12_v3_1116284	124	27	T	A/C	0.041/0.299
Mali	Faladje	2013	Faladje 2013	124	Pf3D7_12_v3_1131606	124	36	G	A	0.307
Mali	Faladje	2013	Faladje 2013	124	Pf3D7_12_v3_1156135	124	31	C	T	0.312
[truncated: 401 more rows]
